# Supplementary material for: DNA methylation changes and increased mRNA expression of coagulation proteins, factor V and thrombomodulin in Fuchs endothelial corneal dystrophy
Source: Cell Mol Life Sci. 2023 Feb 11;80(3):62. doi: 10.1007/s00018-023-04714-x (PMC9922242; doi:10.1007/s00018-023-04714-x)
Supplement: Supplementary file 2 — Supplementary file2 (XLSX 1655 KB) [file 18_2023_4714_MOESM2_ESM.xlsx]

## Sheet: Legend
Westin et al 2022. DNA methylation changes and increased mRNA expression of coagulation proteins, Factor V and Thrombomodulin in Fuchs endothelial corneal dystrophy
This spreadsheet contain DNA methylation data from human corneal endothelium
Abbreviation	Definition
Position	Genomic position according to GRCh37/hg19 (chr:position)
ILMND	Illumina id for CpG site
FECD_case_*	Normalized Beta -value (0-1) for Fuchs Endothelial Corneal Dystrophy patient
Control_*	Normalized Beta -value (0-1) for non-FECD donor
FECD_mean	Mean normalized Beta -value in the FECD group
Controls_mean	Mean normalized Beta -value in the control group
Diff_methylation	Difference in mean value between FECD group and control group. Value shows ± for FECD group in relation to controls.
UCSC_REFGENE_NAME	Gene Name/Symbol
UCSC_REFGENE_GROUP	Genomic context
MannWhitney	Two-sided Mann-Whitney U calculated between FECD patients and non-FECD controls
Adjusted_P_MannWhitney	Two-sided Mann-Whitney U adjusted for false discovery rate with Benjamini-Hochberg
Ttest	Two-sided independent T-test calculated between FECD patients and non-FECD controls
Adjusted_P_Ttest	Two-sided independent T-test adjusted for false discovery rate with Benjamini-Hochberg

## Sheet: Data
Westin et al 2022. DNA methylation changes and increased mRNA expression of coagulation proteins, Factor V and Thrombomodulin in Fuchs endothelial corneal dystrophy
Data shows 3488 CpG sites in human corneal endothelium, denoted as differentially methylated CpG sites (DM-CpGs) in the FECD group
Position	ILMNID	FECD_case_1	FECD_case_2	FECD_case_3	FECD_case_4	FECD_case_5	FECD_case_7	FECD_case_8	FECD_case_9	FECD_case_10	FECD_case_11	FECD_case_12	FECD_case_13	FECD_case_14	FECD_case_16	FECD_case_17	FECD_case_25	Control_1	Control_2	Control_3	Control_4	Control_5	Control_6	Control_7	Control_8	Control_11	FECD_mean	Controls_mean	UCSC_REFGENE_NAME	UCSC_REFGENE_GROUP	Diff_methylation	MannWhitney	Adjusted_P_MannWhitney	Ttest	Adjusted_P_Ttest
1:169554071	cg13122356	0.0654187	0.105319	0.0705633	0.244974	0.138416	0.143142	0.0947308	0.242565	0.0645799	0.0895313	0.142476	0.165163	0.156025	0.120044	0.061926	0.280567	0.565815	0.68924	0.736381	0.735928	0.459419	0.713028	0.710856	0.652918	0.732404	0.13659	0.666221	F5	Body	-0.529631	5.16813e-05	0.0081708	4.75071e-14	3.26016e-08
9:85550095	cg05848334	0.0696511	0.128863	0.176976	0.271827	0.209009	0.0949263	0.0958947	0.19221	0.17366	0.17192	0.0745879	0.407567	0.273207	0.0907071	0.130443	0.217277	0.618662	0.725606	0.777221	0.564491	0.745473	0.639232	0.500203	0.667795	0.634699	0.17367	0.652598		intergenic	-0.478928	5.16813e-05	0.0081708	5.49102e-12	1.25606e-06
1:59094608	cg21064457	0.212904	0.393965	0.36465	0.608187	0.527174	0.245043	0.489785	0.505732	0.494178	0.497973	0.108786	0.358466	0.317725	0.438015	0.529357	0.329487	0.692986	0.960217	0.90138	0.782104	0.899071	0.92137	0.814515	0.874684	0.895728	0.401339	0.860228		intergenic	-0.458889	5.16813e-05	0.0081708	3.49181e-09	4.01182e-05
11:128579477	cg03134000	0.187611	0.268151	0.307164	0.450616	0.442233	0.164641	0.358691	0.350647	0.410024	0.417195	0.0720735	0.483778	0.362559	0.329582	0.43993	0.282776	0.817729	0.808708	0.684334	0.767924	0.842363	0.665607	0.67093	0.820488	0.896097	0.332979	0.774909	FLI1;FLI1;FLI1;FLI1	5'UTR;5'UTR;5'UTR;Body	-0.44193	5.16813e-05	0.0081708	6.68149e-10	1.7531e-05
7:17316151	cg20522398	0.32198	0.435397	0.417207	0.597642	0.512833	0.22092	0.399259	0.610139	0.437098	0.394671	0.0965785	0.6404	0.158495	0.488112	0.522286	0.341265	0.800861	0.804935	0.863912	0.795456	0.863143	0.880464	0.773786	0.885288	0.806557	0.412143	0.830489		intergenic	-0.418347	5.16813e-05	0.0081708	6.93182e-08	0.000200166
5:112387002	cg06062378	0.375517	0.359174	0.293279	0.453168	0.544747	0.11787	0.319619	0.565161	0.501244	0.144372	0.0839981	0.593198	0.133976	0.554695	0.566806	0.190907	0.619169	0.796906	0.706336	0.774623	0.841465	0.841438	0.824674	0.731504	0.758572	0.362358	0.766076	MCC;MCC	Body;Body	-0.403718	5.16813e-05	0.0081708	2.13541e-06	0.00103636
14:61901104	cg22572320	0.128155	0.298115	0.249862	0.275959	0.371652	0.280421	0.178215	0.375205	0.255896	0.174636	0.157252	0.493034	0.414364	0.209311	0.36869	0.400745	0.548087	0.702376	0.770977	0.64825	0.729008	0.638035	0.823404	0.679371	0.687892	0.28947	0.691933	PRKCH	Body	-0.402464	5.16813e-05	0.0081708	9.26928e-10	1.97957e-05
12:72104344	cg05691053	0.305131	0.458687	0.587667	0.676769	0.596061	0.282594	0.595774	0.74618	0.468422	0.656452	0.090582	0.441551	0.309829	0.638745	0.51797	0.0863283	0.861476	0.957026	0.860893	0.873158	0.838435	0.883936	0.866235	0.811166	0.859084	0.466171	0.867934		intergenic	-0.401763	5.16813e-05	0.0081708	5.66135e-06	0.00174852
8:53738117	cg18058610	0.315953	0.563104	0.536396	0.714802	0.736313	0.299708	0.600292	0.651977	0.596151	0.554097	0.103663	0.665687	0.276643	0.619691	0.573883	0.257228	0.862204	0.912337	0.919012	0.950853	0.907545	0.908163	0.917297	0.912351	0.858465	0.504099	0.905358		intergenic	-0.401259	5.16813e-05	0.0081708	2.236e-06	0.00106117
3:151063814	cg21704050	0.145363	0.328949	0.303961	0.226229	0.469918	0.216146	0.191225	0.44276	0.313701	0.216932	0.0537533	0.373273	0.0313807	0.392215	0.481416	0.188675	0.800466	0.656948	0.681837	0.66476	0.609294	0.675732	0.705659	0.600476	0.656	0.273494	0.672352	P2RY12;MED12L	5'UTR;Body	-0.398859	5.16813e-05	0.0081708	2.80268e-08	0.000119461
7:107235907	cg15502231	0.358485	0.376847	0.547981	0.561331	0.551999	0.267519	0.37184	0.550188	0.599887	0.29188	0.133722	0.63966	0.36371	0.480096	0.617541	0.451209	0.876074	0.887623	0.818091	0.678288	0.826914	0.884707	0.894999	0.863437	0.829776	0.447744	0.83999	BCAP29;BCAP29;BCAP29	Body;Body;Body	-0.392246	5.16813e-05	0.0081708	9.87513e-08	0.000238886
11:60268121	cg07013546	0.251519	0.476581	0.542132	0.510996	0.602938	0.170532	0.481232	0.629372	0.235521	0.500456	0.147738	0.438634	0.306586	0.511586	0.563841	0.172308	0.683001	0.832392	0.868136	0.745286	0.883137	0.800813	0.837781	0.800135	0.742913	0.408873	0.799288	MS4A12;MS4A12	Body;Body	-0.390415	5.16813e-05	0.0081708	7.59405e-07	0.000616495
2:225010806	cg22548112	0.398595	0.525606	0.634234	0.720182	0.616239	0.225942	0.535787	0.657016	0.543822	0.594748	0.0785947	0.523868	0.21252	0.547933	0.619084	0.200609	0.918424	0.86824	0.794137	0.878222	0.834138	0.927648	0.845341	0.855304	0.842392	0.477174	0.86265		intergenic	-0.385476	5.16813e-05	0.0081708	5.82733e-06	0.00176167
12:72104319	cg08704366	0.370515	0.486142	0.585406	0.634832	0.609529	0.291278	0.56847	0.702646	0.491596	0.607607	0.0987992	0.469523	0.313143	0.620775	0.564106	0.120869	0.782568	0.853378	0.828215	0.915376	0.81573	0.874497	0.91753	0.850942	0.856211	0.470952	0.854938		intergenic	-0.383986	5.16813e-05	0.0081708	2.84133e-06	0.00120659
11:75315116	cg09331409	0.427971	0.478939	0.56812	0.690332	0.609472	0.282342	0.542631	0.795063	0.633513	0.469348	0.10097	0.596055	0.0837684	0.641901	0.708644	0.322616	0.826989	0.933641	0.873247	0.829438	0.921158	0.802706	0.889408	0.873988	0.91427	0.49698	0.873872	MAP6;MAP6	Body;3'UTR	-0.376891	5.16813e-05	0.0081708	2.16272e-05	0.00346848
10:14614164	cg00734838	0.345605	0.463628	0.545198	0.45134	0.538991	0.385632	0.376283	0.525091	0.606768	0.190824	0.0824493	0.583661	0.105832	0.428779	0.570544	0.576741	0.769939	0.906755	0.795255	0.790497	0.72362	0.767943	0.8657	0.781646	0.730248	0.423585	0.7924	FAM107B;FAM107B;FAM107B;FAM107B;FAM107B;FAM107B;FAM107B;FAM107B;FAM107B;FAM107B	5'UTR;5'UTR;5'UTR;5'UTR;5'UTR;5'UTR;5'UTR;5'UTR;Body;5'UTR	-0.368815	5.16813e-05	0.0081708	2.00512e-06	0.00101395
11:108844286	cg21111345	0.430169	0.449405	0.594455	0.719601	0.585085	0.312015	0.545384	0.661448	0.5836	0.505773	0.0867945	0.531212	0.320086	0.63729	0.625834	0.28871	0.855576	0.947975	0.850927	0.90337	0.77606	0.811469	0.905253	0.85344	0.829687	0.492304	0.859306		intergenic	-0.367002	5.16813e-05	0.0081708	1.90002e-06	0.00098829
7:139733078	cg16016043	0.413758	0.390091	0.548061	0.573581	0.474573	0.25962	0.443651	0.663035	0.547875	0.537242	0.154013	0.519299	0.228422	0.628702	0.626195	0.220684	0.807229	0.910455	0.853616	0.825741	0.756211	0.765639	0.849775	0.728578	0.868051	0.4518	0.818366	PARP12;PARP12	Body;Body	-0.366566	5.16813e-05	0.0081708	1.09255e-06	0.000744895
2:65058570	cg08001199	0.498371	0.464171	0.606253	0.721551	0.626513	0.324174	0.585042	0.679951	0.615331	0.492986	0.207736	0.535513	0.115472	0.58985	0.634109	0.465856	0.900461	0.928392	0.887299	0.846065	0.889421	0.890458	0.919129	0.820971	0.794714	0.51018	0.875212		intergenic	-0.365032	5.16813e-05	0.0081708	1.76887e-06	0.000956568
3:187495364	cg08111780	0.488011	0.482826	0.5461	0.600099	0.631573	0.352256	0.472765	0.726021	0.563529	0.61185	0.13338	0.558607	0.0826602	0.628877	0.619417	0.291092	0.901594	0.875864	0.874247	0.821088	0.809136	0.82472	0.807133	0.836464	0.820929	0.486816	0.841242		intergenic	-0.354425	5.16813e-05	0.0081708	8.46281e-06	0.00211923
5:57185442	cg12879693	0.635707	0.601984	0.73262	0.804897	0.642278	0.315099	0.579815	0.842331	0.773129	0.647754	0.210906	0.545898	0.301694	0.766503	0.750694	0.387282	0.973209	0.939713	0.953416	0.945493	0.966071	0.933256	0.955737	0.929747	0.939305	0.596162	0.948439		intergenic	-0.352277	5.16813e-05	0.0081708	1.99543e-05	0.0033399
14:75649973	cg24730612	0.34451	0.438109	0.523072	0.581835	0.54357	0.260037	0.464074	0.587717	0.550755	0.324548	0.156862	0.534103	0.216574	0.425259	0.512146	0.524728	0.770609	0.881223	0.827164	0.765696	0.814815	0.648283	0.78735	0.758703	0.815591	0.436744	0.785493		intergenic	-0.348749	5.16813e-05	0.0081708	2.52995e-07	0.00035976
10:50776495	cg08349141	0.26478	0.460933	0.458452	0.481963	0.248886	0.302103	0.354904	0.544801	0.13961	0.225414	0.0894438	0.310035	0.196726	0.499148	0.373341	0.209211	0.600238	0.839263	0.631764	0.746914	0.68707	0.67561	0.675109	0.576738	0.607609	0.322484	0.671146		intergenic	-0.348662	5.16813e-05	0.0081708	4.69859e-07	0.000493782
6:14095877	cg19382647	0.406952	0.355609	0.461789	0.471657	0.559918	0.398677	0.35275	0.463408	0.492769	0.605086	0.260879	0.55081	0.373037	0.551822	0.549293	0.697162	0.801039	0.782023	0.885969	0.813063	0.751229	0.879787	0.86378	0.793238	0.814472	0.471976	0.820511		intergenic	-0.348535	5.16813e-05	0.0081708	6.87851e-09	5.73992e-05
10:89422524	cg17744314	0.357244	0.5497	0.5702	0.712531	0.567551	0.227837	0.51874	0.745331	0.662676	0.519067	0.204962	0.630535	0.322753	0.69046	0.694173	0.456991	0.893094	0.84626	0.846283	0.863579	0.884087	0.927239	0.860351	0.883781	0.866659	0.526922	0.874592	PAPSS2;PAPSS2	Body;Body	-0.34767	5.16813e-05	0.0081708	4.00101e-06	0.00145582
9:36101864	cg05419509	0.384616	0.395803	0.423349	0.478833	0.533142	0.385944	0.328019	0.520322	0.474918	0.330251	0.295917	0.605989	0.333726	0.528586	0.534625	0.32447	0.784892	0.695163	0.785387	0.693703	0.807354	0.81009	0.874175	0.81142	0.734097	0.429907	0.777365	RECK	Body	-0.347458	5.16813e-05	0.0081708	1.14959e-09	2.14654e-05
1:64197478	cg02068356	0.521989	0.682156	0.711849	0.713652	0.685612	0.374668	0.634949	0.677714	0.610179	0.532263	0.258624	0.55419	0.0955165	0.670215	0.684051	0.397123	0.923972	0.920826	0.911672	0.934697	0.897573	0.882297	0.865835	0.872799	0.864229	0.550297	0.8971		intergenic	-0.346803	5.16813e-05	0.0081708	9.67046e-06	0.00227896
8:40030507	cg04657644	0.310881	0.371545	0.507643	0.611202	0.537374	0.248336	0.427197	0.592595	0.537916	0.608413	0.0683053	0.543324	0.0413795	0.532728	0.587355	0.188225	0.815967	0.791448	0.743501	0.696445	0.7304	0.801496	0.713028	0.881386	0.683761	0.419651	0.761937		intergenic	-0.342286	5.16813e-05	0.0081708	3.44073e-05	0.00442484
4:2915985	cg07919149	0.261898	0.293741	0.232211	0.206952	0.245243	0.160244	0.168703	0.238859	0.259488	0.202885	0.212395	0.323982	0.438943	0.219845	0.278005	0.405048	0.581726	0.572999	0.704876	0.499295	0.632329	0.567332	0.621612	0.59402	0.638933	0.259278	0.601458	ADD1;ADD1;ADD1;ADD1;ADD1	Body;Body;Body;Body;Body	-0.34218	5.16813e-05	0.0081708	4.09068e-11	5.61443e-06
2:69735185	cg21410897	0.570632	0.46601	0.559356	0.628812	0.536797	0.281415	0.528335	0.699806	0.580607	0.677695	0.12093	0.619483	0.118175	0.626004	0.572324	0.317082	0.855665	0.807159	0.877025	0.81483	0.818509	0.858005	0.857783	0.745651	0.885395	0.493966	0.835558	AAK1	Body	-0.341591	5.16813e-05	0.0081708	1.67537e-05	0.00304561
18:30122624	cg23498739	0.176023	0.230318	0.304233	0.429127	0.448201	0.107263	0.210028	0.439116	0.289458	0.113009	0.0789734	0.403277	0.152615	0.310031	0.412959	0.148135	0.481264	0.745998	0.739423	0.501569	0.694348	0.566539	0.599468	0.582078	0.553083	0.265798	0.607086		intergenic	-0.341288	5.16813e-05	0.0081708	6.17597e-07	0.000552238
20:3047422	cg06220960	0.225977	0.329224	0.358695	0.548219	0.473052	0.192614	0.313756	0.430615	0.376146	0.406084	0.0972648	0.449644	0.27917	0.378901	0.394805	0.188223	0.755098	0.74664	0.73198	0.672397	0.650005	0.648442	0.633051	0.675858	0.617056	0.340149	0.68117		intergenic	-0.34102	5.16813e-05	0.0081708	3.35064e-08	0.000133684
13:45393525	cg13072791	0.317909	0.340889	0.443732	0.596055	0.458951	0.187101	0.400502	0.517177	0.400404	0.574848	0.0605089	0.497645	0.206878	0.505072	0.492424	0.175677	0.868482	0.76186	0.764595	0.666106	0.705196	0.675094	0.680393	0.678941	0.736962	0.385986	0.726403		intergenic	-0.340417	5.16813e-05	0.0081708	2.87291e-06	0.0012125
6:46291216	cg23954423	0.455761	0.499284	0.584285	0.760319	0.751597	0.334723	0.64929	0.777233	0.661492	0.679812	0.0519607	0.575886	0.108575	0.688825	0.737088	0.215701	0.904216	0.876226	0.859639	0.876206	0.901505	0.841248	0.916641	0.829412	0.853614	0.533239	0.87319	RCAN2;RCAN2;RCAN2;LOC101926915	Body;Body;Body;Body	-0.33995	5.16813e-05	0.0081708	0.000300606	0.0136806
7:53558999	cg01474074	0.470086	0.439163	0.445139	0.209859	0.504782	0.382813	0.288871	0.550069	0.352628	0.338967	0.278802	0.561685	0.510461	0.334503	0.449688	0.603805	0.861778	0.869559	0.658514	0.649396	0.782447	0.611203	0.777283	0.790831	0.808547	0.420083	0.756618		intergenic	-0.336535	5.16813e-05	0.0081708	1.1215e-07	0.000255725
10:33423142	cg18941917	0.543256	0.58189	0.599828	0.70578	0.739981	0.314108	0.593829	0.733973	0.626916	0.609631	0.214517	0.541573	0.257983	0.650972	0.648051	0.405802	0.919935	0.835173	0.874465	0.91545	0.904465	0.909965	0.847069	0.872715	0.864307	0.548006	0.882616		intergenic	-0.334611	5.16813e-05	0.0081708	3.97993e-06	0.00145046
4:77140678	cg05146536	0.545923	0.4778	0.652494	0.664259	0.671651	0.295409	0.585723	0.709879	0.59996	0.52842	0.0456391	0.452371	0.026111	0.57109	0.666619	0.286179	0.828821	0.876206	0.768211	0.882315	0.789619	0.83353	0.815671	0.793064	0.789503	0.48622	0.81966		intergenic	-0.33344	5.16813e-05	0.0081708	0.000138654	0.00915439
10:75692227	cg19034132	0.308804	0.367861	0.372323	0.461178	0.464272	0.17757	0.384711	0.444692	0.320839	0.378021	0.0643478	0.484565	0.146007	0.440483	0.446467	0.19798	0.68451	0.825156	0.741568	0.496494	0.621677	0.762218	0.624163	0.652035	0.65918	0.341258	0.674111		intergenic	-0.332854	5.16813e-05	0.0081708	7.07286e-07	0.000595028
11:44883965	cg20968743	0.476658	0.615918	0.608788	0.720329	0.709073	0.383681	0.502654	0.6678	0.770234	0.577838	0.13343	0.565228	0.079804	0.723729	0.679292	0.280588	0.864709	0.888235	0.866598	0.789083	0.838799	0.896009	0.844656	0.88918	0.883554	0.53094	0.862314	TSPAN18	5'UTR	-0.331374	5.16813e-05	0.0081708	0.000116741	0.00837043
10:28419523	cg22716262	0.384524	0.49755	0.690511	0.708128	0.632392	0.183308	0.591668	0.661852	0.620303	0.663927	0.0519599	0.5897	0.226682	0.595489	0.678393	0.220249	0.845583	0.89135	0.787449	0.838587	0.848265	0.75534	0.84727	0.844065	0.818595	0.49979	0.830723	MPP7	Body	-0.330933	5.16813e-05	0.0081708	0.000144061	0.00935313
7:29028662	cg22533560	0.542307	0.583641	0.754094	0.750806	0.717357	0.329829	0.680938	0.889834	0.65898	0.813244	0.128651	0.575975	0.31876	0.768268	0.783977	0.353921	0.95722	0.912985	0.931406	0.922602	0.944671	0.94489	0.957809	0.893789	0.926265	0.603161	0.932404	LOC100506497	Body	-0.329243	5.16813e-05	0.0081708	0.000155736	0.00974543
14:50374625	cg26897365	0.189573	0.186347	0.434187	0.540069	0.435589	0.156764	0.371917	0.444731	0.334832	0.400772	0.0280047	0.432641	0.0517392	0.441926	0.419957	0.0986776	0.553883	0.70552	0.654707	0.636751	0.706819	0.590515	0.652975	0.675565	0.579542	0.310483	0.639587		intergenic	-0.329103	5.16813e-05	0.0081708	6.67896e-06	0.00188713
6:149370548	cg17162127	0.19364	0.25567	0.405757	0.453553	0.454399	0.160939	0.333509	0.460868	0.338451	0.479199	0.129711	0.557341	0.372271	0.435711	0.551253	0.162756	0.707003	0.716281	0.757054	0.667165	0.750419	0.600236	0.655644	0.69467	0.607213	0.359064	0.683965	UST	Body	-0.324901	5.16813e-05	0.0081708	1.01183e-06	0.000713304
8:119085200	cg08861915	0.431618	0.593415	0.677921	0.80037	0.676099	0.539248	0.537488	0.699328	0.670052	0.743238	0.311805	0.700734	0.461418	0.489261	0.631536	0.783963	0.942071	0.968587	0.930434	0.905619	0.922815	0.940158	0.964829	0.920732	0.908312	0.609218	0.933728	EXT1	Body	-0.32451	5.16813e-05	0.0081708	3.99799e-07	0.000459566
12:47630263	cg06547285	0.571139	0.607536	0.692529	0.734626	0.744386	0.419178	0.672402	0.734365	0.746625	0.588246	0.199348	0.696873	0.256864	0.671312	0.817418	0.320756	0.966271	0.886749	0.908723	0.934778	0.913542	0.897097	0.895402	0.904747	0.935699	0.5921	0.91589	PCED1B	3'UTR	-0.32379	5.16813e-05	0.0081708	4.28936e-05	0.00494798
4:111714717	cg15390397	0.384055	0.381514	0.6959	0.632985	0.708547	0.32746	0.545335	0.637222	0.582018	0.405464	0.25791	0.581326	0.30213	0.647889	0.612719	0.254931	0.723924	0.82433	0.831404	0.795879	0.865042	0.795171	0.864377	0.824608	0.857752	0.497338	0.820276		intergenic	-0.322938	5.16813e-05	0.0081708	6.29673e-06	0.00182897
3:124829683	cg16811856	0.58651	0.585914	0.632981	0.750867	0.627172	0.332405	0.649193	0.715418	0.624702	0.56746	0.233799	0.499438	0.14035	0.606524	0.712647	0.345855	0.886187	0.934323	0.819392	0.881119	0.820363	0.859961	0.908154	0.840434	0.794753	0.538202	0.860521	SLC12A8;SLC12A8	Body;Body	-0.322318	5.16813e-05	0.0081708	2.61971e-05	0.00385208
18:9782637	cg08986203	0.594805	0.556863	0.727204	0.785666	0.62996	0.299047	0.61513	0.801558	0.737136	0.675964	0.103338	0.580537	0.0783511	0.688049	0.807174	0.527755	0.871159	0.921311	0.878815	0.900803	0.87725	0.898906	0.936135	0.907981	0.88725	0.575534	0.897734	RAB31	Body	-0.322201	5.16813e-05	0.0081708	0.000339764	0.0145772
7:92262970	cg05101437	0.443657	0.471797	0.548307	0.729097	0.70014	0.317619	0.550109	0.692019	0.656674	0.535098	0.112487	0.590311	0.0702016	0.619585	0.705071	0.384002	0.750841	0.856988	0.802223	0.815813	0.823197	0.873644	0.850135	0.863331	0.828556	0.507886	0.829414	CDK6;CDK6	Body;Body	-0.321528	5.16813e-05	0.0081708	9.88431e-05	0.00768032
1:28912323	cg02772605	0.379445	0.448181	0.347427	0.569363	0.628247	0.261136	0.437827	0.727395	0.481422	0.718895	0.326738	0.679018	0.53701	0.566571	0.61483	0.634494	0.76629	0.869094	0.806161	0.808274	0.877127	0.901222	0.893542	0.866902	0.7937	0.522375	0.842479		intergenic	-0.320104	5.16813e-05	0.0081708	1.62737e-06	0.000917649
10:3852447	cg00916310	0.510847	0.560331	0.640793	0.737883	0.665671	0.462801	0.682664	0.782314	0.594292	0.642431	0.141898	0.591216	0.326664	0.662585	0.666176	0.387507	0.948326	0.95522	0.918034	0.847905	0.839369	0.928936	0.860791	0.843624	0.831314	0.566004	0.885947		intergenic	-0.319942	5.16813e-05	0.0081708	1.1181e-05	0.00246321
7:100100850	cg25241447	0.422438	0.557333	0.614784	0.592378	0.617287	0.425589	0.500261	0.736804	0.444523	0.562091	0.186864	0.582788	0.264157	0.628829	0.691535	0.582454	0.834266	0.94538	0.846001	0.80401	0.822619	0.86757	0.887495	0.772326	0.828925	0.525632	0.845399		intergenic	-0.319767	5.16813e-05	0.0081708	2.09021e-06	0.00102677
14:56777451	cg21556470	0.593663	0.686381	0.635522	0.78107	0.627857	0.341367	0.762568	0.841966	0.511231	0.590952	0.304484	0.623718	0.290652	0.69408	0.751433	0.52709	0.934198	0.942878	0.911134	0.907536	0.908087	0.895163	0.911611	0.937047	0.90735	0.597752	0.917223		intergenic	-0.319471	5.16813e-05	0.0081708	9.65546e-06	0.0022762
11:11630499	cg26035535	0.132432	0.313972	0.225702	0.306634	0.309815	0.199124	0.22608	0.383184	0.254307	0.191202	0.0844346	0.394099	0.283144	0.334853	0.332846	0.336241	0.700298	0.541716	0.616089	0.43896	0.681219	0.651358	0.579305	0.559975	0.522691	0.269255	0.587957	GALNT18	Body	-0.318702	5.16813e-05	0.0081708	6.64409e-09	5.629e-05
6:86128017	cg13829519	0.54379	0.575464	0.687493	0.755638	0.695515	0.343751	0.675702	0.786913	0.631223	0.652931	0.201876	0.648503	0.307319	0.632594	0.702167	0.367259	0.937085	0.949638	0.892792	0.882772	0.902947	0.87972	0.830712	0.877449	0.892467	0.575509	0.893954		intergenic	-0.318445	5.16813e-05	0.0081708	1.90456e-05	0.00326016
16:19103606	cg25782958	0.349861	0.465869	0.534094	0.626409	0.610772	0.335506	0.496953	0.653785	0.503179	0.525326	0.0777539	0.568985	0.0592343	0.550984	0.492409	0.285741	0.70566	0.854133	0.769101	0.75155	0.720736	0.838586	0.755537	0.786665	0.695398	0.446054	0.764152		intergenic	-0.318098	5.16813e-05	0.0081708	3.33379e-05	0.00436048
22:27509356	cg01042830	0.574885	0.465698	0.66656	0.712398	0.654875	0.340675	0.599343	0.717921	0.59759	0.661644	0.0747195	0.500723	0.0303391	0.610968	0.710828	0.336577	0.867847	0.892778	0.77277	0.885917	0.790607	0.853831	0.738675	0.90499	0.783515	0.515984	0.832325		intergenic	-0.316342	5.16813e-05	0.0081708	0.000299441	0.0136539
8:129047564	cg23843709	0.551872	0.541447	0.723749	0.759006	0.738499	0.385201	0.735898	0.834319	0.72953	0.605737	0.262648	0.64193	0.104267	0.691317	0.775836	0.455136	0.921327	0.951484	0.922446	0.870499	0.907444	0.93007	0.915273	0.892901	0.890463	0.596025	0.911323	PVT1	Body	-0.315298	5.16813e-05	0.0081708	0.000132534	0.00894047
2:121347537	cg14231073	0.379515	0.487323	0.724475	0.721991	0.721924	0.488752	0.73297	0.572816	0.514259	0.733619	0.329392	0.687897	0.441355	0.52792	0.606001	0.174628	0.910102	0.909379	0.919062	0.767931	0.843748	0.848128	0.84663	0.85505	0.909339	0.552802	0.867708		intergenic	-0.314905	5.16813e-05	0.0081708	1.45507e-05	0.00282791
2:192490046	cg04536999	0.288632	0.155698	0.262353	0.299275	0.405796	0.146216	0.230636	0.343968	0.416094	0.276465	0.116081	0.399738	0.0945667	0.265982	0.411565	0.298109	0.421052	0.6418	0.595043	0.615324	0.677291	0.80098	0.436559	0.45907	0.647016	0.275698	0.588237		intergenic	-0.312539	5.16813e-05	0.0081708	9.57433e-07	0.000698231
1:222164794	cg08564019	0.500313	0.575275	0.538221	0.627028	0.668574	0.438032	0.587387	0.69265	0.43713	0.527867	0.25055	0.606174	0.146741	0.587909	0.705003	0.161006	0.805947	0.866041	0.734074	0.831576	0.756325	0.885303	0.877383	0.790481	0.791837	0.503116	0.815441		intergenic	-0.312324	5.16813e-05	0.0081708	3.36688e-05	0.00438012
19:50227645	cg17900288	0.487361	0.616258	0.693701	0.788867	0.705604	0.343516	0.667345	0.831357	0.675335	0.641343	0.255602	0.589313	0.260474	0.689927	0.758071	0.466793	0.912555	0.927107	0.901488	0.912201	0.92279	0.894021	0.91378	0.868906	0.884849	0.591929	0.904189		intergenic	-0.312259	5.16813e-05	0.0081708	3.19054e-05	0.00426969
3:8782064	cg07904045	0.524228	0.563713	0.661029	0.71812	0.610987	0.324708	0.651734	0.669031	0.619449	0.609798	0.118808	0.535063	0.244001	0.595991	0.621436	0.232727	0.863267	0.790991	0.862071	0.726367	0.840971	0.842655	0.852113	0.854134	0.8394	0.518801	0.830219	CAV3;CAV3	Body;Body	-0.311418	5.16813e-05	0.0081708	4.82641e-05	0.00527113
8:32733081	cg18588151	0.558829	0.544286	0.64506	0.718083	0.653221	0.312481	0.635293	0.784293	0.704786	0.651175	0.160752	0.62376	0.265205	0.653442	0.705426	0.50965	0.88309	0.907247	0.87358	0.885437	0.901551	0.836005	0.898242	0.896438	0.851832	0.570359	0.881491		intergenic	-0.311132	5.16813e-05	0.0081708	2.80859e-05	0.00400752
2:85231178	cg25370025	0.494067	0.558326	0.7344	0.675798	0.642363	0.419654	0.536837	0.742294	0.642083	0.585462	0.255459	0.643097	0.427762	0.703494	0.708813	0.314351	0.805925	0.867674	0.897406	0.87013	0.898219	0.898687	0.883886	0.89145	0.892331	0.567766	0.878412	KCMF1	Body	-0.310646	5.16813e-05	0.0081708	3.09273e-06	0.00127088
1:3420815	cg18024358	0.643118	0.590498	0.646371	0.709609	0.609802	0.494639	0.611701	0.759477	0.701571	0.62889	0.43959	0.566074	0.422284	0.658364	0.746579	0.518475	0.923848	0.95218	0.901245	0.950402	0.881611	0.939652	0.95116	0.879473	0.89599	0.60919	0.919507	MEGF6	Body	-0.310317	5.16813e-05	0.0081708	6.2104e-09	5.56607e-05
21:36180035	cg22652934	0.518496	0.519844	0.634423	0.672558	0.570664	0.309666	0.560164	0.751433	0.596616	0.556375	0.119863	0.490101	0.116475	0.595214	0.686589	0.234254	0.802277	0.825548	0.787436	0.84943	0.777082	0.791792	0.837289	0.758497	0.821699	0.495796	0.805672	RUNX1;RUNX1	Body;Body	-0.309876	5.16813e-05	0.0081708	0.0001048	0.00791795
20:33225637	cg22022143	0.574371	0.587181	0.659406	0.772904	0.682875	0.390856	0.532533	0.744013	0.674107	0.673384	0.145153	0.614025	0.347141	0.681592	0.67118	0.300621	0.878906	0.912043	0.899348	0.902709	0.892419	0.775445	0.895946	0.906484	0.815151	0.565709	0.875383	PIGU	Body	-0.309675	5.16813e-05	0.0081708	3.83817e-05	0.00466401
6:16215975	cg11679293	0.654993	0.768712	0.713675	0.791114	0.658056	0.437424	0.712149	0.776046	0.779709	0.564674	0.404792	0.617743	0.0736619	0.690117	0.788319	0.542069	0.917156	0.952988	0.9206	0.948155	0.926823	0.955654	0.944127	0.903449	0.926543	0.623328	0.932833		intergenic	-0.309505	5.16813e-05	0.0081708	7.12727e-05	0.00646967
5:127772720	cg05154216	0.519708	0.587339	0.681217	0.718386	0.680887	0.363642	0.674709	0.701944	0.637902	0.676118	0.187824	0.507715	0.335807	0.652983	0.670005	0.401358	0.921432	0.773901	0.828521	0.906856	0.889146	0.922545	0.901255	0.857072	0.843256	0.562347	0.871554	FBN2	Body	-0.309207	5.16813e-05	0.0081708	1.09459e-05	0.00244349
9:37954149	cg11227425	0.5031	0.508402	0.654694	0.678236	0.632781	0.361959	0.593087	0.702308	0.626655	0.661392	0.241541	0.532861	0.303108	0.636761	0.693217	0.375479	0.925119	0.91716	0.833235	0.894497	0.823273	0.775794	0.803787	0.879119	0.82563	0.544099	0.853068	SHB	Body	-0.308969	5.16813e-05	0.0081708	4.2299e-06	0.00149242
11:35551852	cg15581944	0.343866	0.495311	0.537582	0.531498	0.590026	0.300417	0.512422	0.603524	0.553405	0.478255	0.14461	0.546978	0.279199	0.554914	0.504899	0.415129	0.860324	0.792145	0.810994	0.853639	0.8074	0.674251	0.768319	0.614423	0.754882	0.462002	0.770709		intergenic	-0.308707	5.16813e-05	0.0081708	1.47352e-06	0.00086771
21:26742697	cg19307986	0.533986	0.557922	0.688212	0.730066	0.652525	0.335422	0.619276	0.726618	0.658959	0.623972	0.207464	0.559521	0.326243	0.625091	0.718262	0.405824	0.884528	0.922632	0.828416	0.894958	0.88194	0.808259	0.879946	0.866078	0.853762	0.560585	0.868947		intergenic	-0.308361	5.16813e-05	0.0081708	8.99438e-06	0.00219136
1:59949993	cg25834201	0.388455	0.550585	0.586011	0.75651	0.736432	0.321638	0.678225	0.732862	0.62479	0.694945	0.0873399	0.578476	0.163777	0.706287	0.675472	0.390408	0.865921	0.850538	0.893966	0.895156	0.813745	0.822535	0.896942	0.794933	0.817559	0.542013	0.850144	FGGY;FGGY;FGGY;FGGY	Body;Body;Body;Body	-0.30813	5.16813e-05	0.0081708	0.000254977	0.0125521
3:139625374	cg27121663	0.515232	0.586824	0.684329	0.74365	0.651039	0.418049	0.618724	0.766663	0.678425	0.683619	0.142251	0.596015	0.286355	0.683148	0.685725	0.385274	0.874484	0.928029	0.866773	0.890574	0.848626	0.827835	0.89005	0.883806	0.893549	0.570333	0.878192		intergenic	-0.307859	5.16813e-05	0.0081708	3.19563e-05	0.00427185
6:143718679	cg22521707	0.586417	0.648169	0.729549	0.786641	0.775681	0.481782	0.757569	0.845564	0.72694	0.754623	0.146452	0.675292	0.325418	0.708291	0.804598	0.124222	0.933828	0.912547	0.922471	0.949995	0.916004	0.967403	0.923823	0.916252	0.884174	0.617326	0.925166		intergenic	-0.307841	5.16813e-05	0.0081708	0.000583668	0.0192069
4:73633887	cg05452558	0.359314	0.442709	0.53656	0.685823	0.571727	0.196173	0.534305	0.587676	0.47117	0.564644	0.155008	0.55884	0.301618	0.513832	0.64198	0.439564	0.769587	0.819854	0.765467	0.803375	0.835489	0.72383	0.81311	0.743848	0.744738	0.472559	0.779922		intergenic	-0.307363	5.16813e-05	0.0081708	4.84566e-06	0.00160877
15:92486438	cg04200243	0.43954	0.362943	0.50091	0.694947	0.60948	0.286685	0.442961	0.554775	0.665513	0.41449	0.0868665	0.540106	0.0520878	0.617097	0.689366	0.49905	0.821211	0.758579	0.700071	0.850619	0.726634	0.777444	0.796331	0.791934	0.724438	0.466051	0.771918	SLCO3A1;SLCO3A1	Body;Body	-0.305867	5.16813e-05	0.0081708	0.000121878	0.00857129
3:17875526	cg02895206	0.532507	0.670239	0.740807	0.789921	0.736854	0.35459	0.691643	0.837702	0.70118	0.72015	0.127173	0.618804	0.403202	0.736344	0.779247	0.45722	0.90933	0.924432	0.934622	0.895443	0.937901	0.868939	0.971321	0.942992	0.934696	0.618599	0.924408		intergenic	-0.305809	5.16813e-05	0.0081708	0.000107172	0.00800897
9:35526337	cg05456810	0.471866	0.344601	0.462353	0.565262	0.479384	0.274495	0.368052	0.53851	0.519228	0.432346	0.156763	0.544421	0.0860178	0.494318	0.517872	0.383816	0.730143	0.701149	0.777451	0.730371	0.707007	0.602049	0.795988	0.769232	0.67091	0.414957	0.720478	RUSC2;RUSC2	5'UTR;Body	-0.305521	5.16813e-05	0.0081708	2.6283e-06	0.00115619
15:59024033	cg02816525	0.65193	0.589867	0.677107	0.709071	0.679605	0.396503	0.668777	0.812871	0.698062	0.690386	0.190308	0.63562	0.0721854	0.730589	0.781013	0.575091	0.89942	0.897503	0.928397	0.891667	0.907623	0.876639	0.93554	0.900588	0.886116	0.597437	0.90261	ADAM10	Body	-0.305174	5.16813e-05	0.0081708	0.000207457	0.0112419
18:9025668	cg10823818	0.572872	0.617952	0.689292	0.697944	0.675595	0.352913	0.691868	0.639251	0.628736	0.667109	0.120071	0.529115	0.334301	0.627232	0.657933	0.291615	0.910251	0.813484	0.769533	0.917438	0.819241	0.869942	0.907502	0.874962	0.808407	0.549612	0.854529		intergenic	-0.304917	5.16813e-05	0.0081708	4.39737e-05	0.00501481
2:9839765	cg00247870	0.465185	0.533883	0.612047	0.653815	0.647976	0.353716	0.605946	0.648487	0.544313	0.626707	0.098376	0.513373	0.0835285	0.618705	0.650644	0.379497	0.826767	0.827175	0.760939	0.842949	0.857203	0.832124	0.778781	0.781029	0.755412	0.502262	0.806931		intergenic	-0.304669	5.16813e-05	0.0081708	7.41749e-05	0.00659527
2:160457363	cg10449426	0.380089	0.54023	0.593567	0.59592	0.606595	0.280153	0.547949	0.646246	0.597143	0.360024	0.147941	0.498947	0.328038	0.622151	0.623847	0.4253	0.686415	0.880715	0.778128	0.823402	0.860276	0.667791	0.795624	0.858884	0.772937	0.487134	0.791575	BAZ2B;BAZ2B	5'UTR;5'UTR	-0.304441	5.16813e-05	0.0081708	8.40691e-06	0.00211249
2:26143450	cg07495637	0.525414	0.613271	0.710559	0.756312	0.580216	0.39002	0.639876	0.708478	0.665486	0.579989	0.164153	0.548139	0.263446	0.661378	0.688693	0.667789	0.915119	0.891543	0.882268	0.897934	0.872774	0.913967	0.872834	0.771186	0.876288	0.572701	0.877101		intergenic	-0.3044	5.16813e-05	0.0081708	1.99646e-05	0.00333999
3:112372999	cg02655361	0.557879	0.585498	0.723521	0.782995	0.672959	0.373337	0.673331	0.74705	0.704805	0.692515	0.179074	0.568984	0.315879	0.611684	0.763799	0.414804	0.903838	0.886498	0.885876	0.922634	0.862468	0.903603	0.910546	0.88749	0.845005	0.585507	0.889773		intergenic	-0.304266	5.16813e-05	0.0081708	3.83421e-05	0.00466362
16:79328703	cg00402156	0.249999	0.103552	0.118883	0.157035	0.200983	0.066006	0.190662	0.112025	0.292763	0.0407731	0.0964714	0.163492	0.0891687	0.179648	0.223373	0.115038	0.526016	0.391377	0.43778	0.427576	0.428313	0.41907	0.441527	0.514757	0.498248	0.149992	0.453852		intergenic	-0.30386	5.16813e-05	0.0081708	4.02409e-11	5.61443e-06
5:111515249	cg10711928	0.284888	0.398154	0.393115	0.466692	0.431335	0.205783	0.362972	0.365511	0.437452	0.288444	0.156155	0.545278	0.294622	0.336848	0.474344	0.34093	0.573423	0.790914	0.681582	0.585608	0.771443	0.58691	0.647944	0.659668	0.689811	0.361408	0.665256	EPB41L4A	Body	-0.303848	5.16813e-05	0.0081708	7.13585e-08	0.000200846
3:139491585	cg23022897	0.633144	0.6413	0.665395	0.743608	0.68502	0.381534	0.687911	0.714843	0.72884	0.590995	0.351873	0.568551	0.176296	0.645371	0.727838	0.356146	0.893424	0.909867	0.842237	0.905277	0.898381	0.932557	0.872815	0.834561	0.874138	0.581167	0.884806		intergenic	-0.30364	5.16813e-05	0.0081708	2.49836e-05	0.00376074
6:36216248	cg22027204	0.760912	0.668518	0.7778	0.818111	0.751732	0.476577	0.778629	0.826554	0.74914	0.755429	0.228047	0.666643	0.124384	0.728075	0.868945	0.365469	0.968143	0.965753	0.921411	0.971518	0.946437	0.969287	0.94662	0.942611	0.919362	0.64656	0.950127	PNPLA1;PNPLA1	5'UTR;5'UTR	-0.303567	5.16813e-05	0.0081708	0.000547814	0.0186319
1:216993839	cg01322848	0.496343	0.683989	0.71676	0.662947	0.684116	0.377923	0.566241	0.76311	0.756058	0.523126	0.463339	0.6069	0.321466	0.591212	0.771456	0.6611	0.911255	0.916719	0.899937	0.916074	0.896838	0.875813	0.916632	0.912842	0.90744	0.60288	0.90595	ESRRG;ESRRG;ESRRG;ESRRG;ESRRG;ESRRG;ESRRG;ESRRG;ESRRG;ESRRG;ESRRG	5'UTR;5'UTR;5'UTR;5'UTR;5'UTR;5'UTR;5'UTR;5'UTR;5'UTR;5'UTR;5'UTR	-0.30307	5.16813e-05	0.0081708	1.01771e-06	0.000714845
3:112372544	cg11277888	0.608637	0.663236	0.762073	0.817546	0.764666	0.368072	0.705696	0.887298	0.799856	0.802311	0.126455	0.656736	0.307376	0.718272	0.839754	0.372769	0.959764	0.948063	0.961072	0.930469	0.909149	0.923244	0.96284	0.936601	0.920269	0.637547	0.939052		intergenic	-0.301505	5.16813e-05	0.0081708	0.000552357	0.01871
4:93192395	cg11640106	0.461442	0.509041	0.489997	0.613612	0.482769	0.346951	0.342962	0.559632	0.450298	0.603532	0.374353	0.552115	0.499682	0.518102	0.438989	0.645592	0.899509	0.808961	0.700745	0.70754	0.770067	0.775721	0.79649	0.82022	0.86794	0.493067	0.794132	LNCPRESS2	Body	-0.301066	5.16813e-05	0.0081708	9.14022e-09	6.92857e-05
3:82137061	cg14903490	0.418194	0.463644	0.511026	0.535625	0.470208	0.371429	0.445724	0.560055	0.487709	0.459262	0.31473	0.515203	0.34282	0.400374	0.550605	0.438703	0.71989	0.758536	0.681414	0.854357	0.808595	0.762455	0.773109	0.722531	0.722374	0.455332	0.755918		intergenic	-0.300586	5.16813e-05	0.0081708	1.4565e-10	1.04093e-05
15:71571601	cg20914416	0.479807	0.595636	0.677405	0.773321	0.693916	0.330433	0.566005	0.74021	0.670123	0.475475	0.176103	0.592978	0.0696439	0.59844	0.679691	0.558211	0.784009	0.89547	0.776732	0.840842	0.899236	0.834641	0.954094	0.779975	0.81755	0.542337	0.842505	THSD4	Body	-0.300168	5.16813e-05	0.0081708	0.00021409	0.0114374
10:100220809	cg16745930	0.50657	0.507005	0.669837	0.824537	0.786416	0.374369	0.592431	0.764925	0.66713	0.78428	0.0949293	0.630139	0.322943	0.70698	0.620347	0.437356	0.926468	0.883265	0.927821	0.875634	0.837396	0.853769	0.832728	0.924104	0.865443	0.580637	0.880736	HPSE2;HPSE2;HPSE2;HPSE2	3'UTR;Body;Body;Body	-0.300099	5.16813e-05	0.0081708	0.000180009	0.0104834
13:20484548	cg10390791	0.583001	0.657775	0.790939	0.823547	0.791868	0.393668	0.711956	0.871494	0.686877	0.680575	0.197414	0.629057	0.358813	0.74282	0.793557	0.27296	0.937823	0.93219	0.875541	0.905083	0.889372	0.967646	0.970407	0.943033	0.896439	0.624145	0.92417		intergenic	-0.300025	5.16813e-05	0.0081708	0.000291043	0.0134469
22:30483261	cg13936783	0.499333	0.550137	0.746561	0.708532	0.67607	0.317713	0.614474	0.765289	0.600573	0.619035	0.174534	0.603135	0.296844	0.636752	0.66279	0.335469	0.882349	0.898767	0.902829	0.872994	0.8505	0.786248	0.885754	0.80205	0.771943	0.550453	0.850382	HORMAD2	5'UTR	-0.299929	5.16813e-05	0.0081708	5.43292e-05	0.00561344
10:114135259	cg14991821	0.50425	0.451115	0.395544	0.4812	0.434595	0.346643	0.366442	0.455822	0.434556	0.432631	0.230334	0.510705	0.125341	0.458516	0.544976	0.274331	0.676992	0.70204	0.692702	0.768382	0.682328	0.742613	0.783275	0.61382	0.66019	0.402938	0.702482	ACSL5;ACSL5;ACSL5	TSS1500;5'UTR;5'UTR	-0.299545	5.16813e-05	0.0081708	1.23362e-07	0.000266194
18:3117627	cg18456899	0.513786	0.490836	0.550277	0.558601	0.625442	0.272248	0.444558	0.632707	0.499508	0.382881	0.149773	0.556241	0.448435	0.487413	0.489427	0.623047	0.786422	0.860498	0.824019	0.787267	0.792482	0.752594	0.737063	0.716823	0.783044	0.482824	0.782246	MYOM1;MYOM1	Body;Body	-0.299422	5.16813e-05	0.0081708	7.35835e-07	0.000608383
9:109975923	cg04839576	0.0966457	0.121839	0.113598	0.251312	0.219016	0.0503173	0.133642	0.296144	0.203376	0.142991	0.0341718	0.283359	0.060082	0.196492	0.241398	0.0543938	0.353108	0.702551	0.373765	0.42823	0.468222	0.540804	0.363138	0.463993	0.405752	0.156174	0.455507		intergenic	-0.299334	5.16813e-05	0.0081708	1.23571e-07	0.000266194
2:43358343	cg18257574	0.555452	0.536204	0.595617	0.600203	0.591358	0.346456	0.597102	0.711303	0.648376	0.583784	0.306203	0.497487	0.0544553	0.636569	0.669374	0.393858	0.828768	0.894627	0.784764	0.771304	0.76044	0.86692	0.852821	0.872072	0.744194	0.520238	0.819545		intergenic	-0.299308	5.16813e-05	0.0081708	3.39503e-05	0.0043946
15:71084593	cg09236787	0.483271	0.558687	0.602764	0.682903	0.675339	0.36606	0.648341	0.721239	0.62773	0.6353	0.156149	0.578156	0.380541	0.653668	0.676946	0.238193	0.865942	0.816931	0.837091	0.883272	0.791966	0.838046	0.903285	0.854195	0.788064	0.542831	0.842088		intergenic	-0.299257	5.16813e-05	0.0081708	3.20224e-05	0.00427785
11:34255733	cg03502889	0.558847	0.504461	0.657021	0.708381	0.645161	0.419347	0.669288	0.767365	0.687361	0.604279	0.2787	0.582607	0.0823842	0.650082	0.698708	0.357103	0.822471	0.85004	0.847995	0.920858	0.839137	0.909929	0.924599	0.770824	0.794399	0.554444	0.853362	ABTB2	Body	-0.298918	5.16813e-05	0.0081708	9.71514e-05	0.0076062
6:89227569	cg09295686	0.378293	0.480824	0.418997	0.629629	0.458375	0.296651	0.429266	0.502002	0.539659	0.434144	0.23721	0.550407	0.302236	0.437361	0.536375	0.407762	0.720573	0.741116	0.729385	0.825392	0.7519	0.74141	0.743227	0.689288	0.695896	0.439949	0.737576		intergenic	-0.297627	5.16813e-05	0.0081708	2.43134e-08	0.000112967
11:93926690	cg01785398	0.712011	0.553419	0.817725	0.799743	0.739011	0.314587	0.665635	0.868404	0.69875	0.693558	0.181973	0.646384	0.296649	0.698297	0.748797	0.385341	0.887185	0.933762	0.898427	0.906609	0.890048	0.937641	0.942798	0.904812	0.901094	0.613768	0.911375		intergenic	-0.297608	5.16813e-05	0.0081708	0.000290693	0.0134425
8:118277790	cg13028230	0.495784	0.49936	0.601011	0.611871	0.580461	0.351479	0.624273	0.61675	0.562418	0.552622	0.20048	0.519213	0.244433	0.585152	0.577665	0.373027	0.812516	0.873486	0.769001	0.818742	0.856701	0.711478	0.842085	0.789147	0.702346	0.49975	0.797278		intergenic	-0.297528	5.16813e-05	0.0081708	2.28408e-06	0.00107321
8:119358052	cg14921326	0.572305	0.563578	0.640213	0.691797	0.626085	0.325707	0.546664	0.689085	0.617321	0.583294	0.142685	0.603029	0.311188	0.58068	0.68251	0.157278	0.770568	0.774902	0.789209	0.790127	0.849571	0.9399	0.809344	0.847838	0.789788	0.520839	0.817916	SAMD12	Body	-0.297078	5.16813e-05	0.0081708	8.68234e-05	0.00718674
3:106787885	cg13684013	0.182047	0.24725	0.435993	0.442044	0.400397	0.170704	0.376962	0.48891	0.477158	0.481365	0.0521708	0.481318	0.132326	0.498788	0.496488	0.166676	0.638865	0.723813	0.613065	0.610902	0.678194	0.718634	0.544649	0.566297	0.680553	0.345662	0.641663		intergenic	-0.296001	5.16813e-05	0.0081708	1.96117e-05	0.00330987
11:9587813	cg13664292	0.290811	0.477173	0.630783	0.748417	0.707896	0.287003	0.540836	0.730675	0.630936	0.687926	0.157022	0.612638	0.305511	0.712747	0.662919	0.281344	0.837659	0.822501	0.819883	0.779898	0.794275	0.837005	0.831836	0.869365	0.829135	0.52904	0.824618		intergenic	-0.295578	5.16813e-05	0.0081708	0.000209249	0.0113007
6:98395978	cg05496778	0.179804	0.294211	0.375879	0.400671	0.463967	0.224235	0.27649	0.464568	0.320244	0.306476	0.0893508	0.445923	0.31144	0.402124	0.4018	0.26677	0.606214	0.716198	0.665776	0.500966	0.669076	0.586494	0.614074	0.652391	0.586958	0.326497	0.622016		intergenic	-0.295519	5.16813e-05	0.0081708	9.64858e-08	0.000236475
17:32634316	cg27587216	0.564634	0.684783	0.694175	0.704955	0.658063	0.468512	0.68525	0.766146	0.692883	0.631632	0.27956	0.592578	0.0607164	0.670703	0.667157	0.402909	0.902453	0.941098	0.777658	0.901828	0.86485	0.892465	0.887983	0.86122	0.816245	0.576541	0.871755		intergenic	-0.295214	5.16813e-05	0.0081708	0.000126666	0.00873783
4:40992667	cg15729315	0.731156	0.477468	0.719679	0.673125	0.718529	0.350634	0.632969	0.780069	0.740894	0.740289	0.102313	0.689818	0.102028	0.691804	0.787277	0.417713	0.91279	0.895147	0.855016	0.879412	0.900935	0.831933	0.891589	0.90507	0.846984	0.584735	0.879875	APBB2;APBB2;APBB2	Body;Body;Body	-0.29514	5.16813e-05	0.0081708	0.00084559	0.0233458
2:222494355	cg24554621	0.384969	0.357119	0.510648	0.54851	0.528436	0.194614	0.369305	0.547921	0.514457	0.365696	0.095114	0.520242	0.330484	0.481445	0.477168	0.119844	0.765737	0.804054	0.740453	0.576316	0.768311	0.562174	0.674061	0.617345	0.714488	0.396623	0.691438		intergenic	-0.294815	5.16813e-05	0.0081708	1.83444e-05	0.00320506
4:20617270	cg03431096	0.585999	0.646	0.712308	0.738911	0.64328	0.37241	0.614504	0.775139	0.656485	0.649622	0.195796	0.624977	0.398336	0.64526	0.747134	0.484711	0.959175	0.95465	0.861335	0.875394	0.821771	0.92049	0.813331	0.886347	0.892784	0.59318	0.887253	SLIT2;SLIT2;SLIT2	Body;Body;Body	-0.294073	5.16813e-05	0.0081708	1.56645e-05	0.00294271
10:14614385	cg25832175	0.618881	0.618309	0.730349	0.754854	0.673363	0.458416	0.665328	0.80236	0.701447	0.564171	0.257935	0.641965	0.309761	0.685154	0.772902	0.644267	0.880703	0.933356	0.917523	0.933787	0.899544	0.902108	0.939249	0.903071	0.905649	0.618716	0.912777	FAM107B;FAM107B;FAM107B;FAM107B;FAM107B;FAM107B;FAM107B;FAM107B;FAM107B;FAM107B	TSS200;TSS200;TSS200;TSS200;TSS200;5'UTR;5'UTR;TSS200;Body;5'UTR	-0.294061	5.16813e-05	0.0081708	1.03012e-05	0.00235796
4:148657866	cg03206044	0.197825	0.244707	0.330789	0.393107	0.444282	0.191998	0.348596	0.333912	0.458809	0.270409	0.0934341	0.52644	0.419347	0.362982	0.449686	0.26211	0.556487	0.70298	0.6325	0.622795	0.710568	0.694787	0.535277	0.557999	0.629318	0.333027	0.626968	ARHGAP10	Body	-0.293941	5.16813e-05	0.0081708	4.73965e-07	0.000496576
11:85884166	cg12667152	0.501149	0.332549	0.366981	0.546406	0.543368	0.175472	0.455449	0.655017	0.617143	0.464306	0.305083	0.559581	0.102915	0.549602	0.652901	0.333938	0.671516	0.794168	0.712615	0.698784	0.776801	0.822904	0.874168	0.65788	0.659663	0.447616	0.740944		intergenic	-0.293328	5.16813e-05	0.0081708	4.56187e-05	0.00511781
11:2920189	cg18458509	0.633229	0.510823	0.682217	0.760884	0.699954	0.413081	0.599091	0.774991	0.701635	0.701844	0.208141	0.640544	0.125694	0.722206	0.685373	0.500594	0.906835	0.892172	0.908544	0.846012	0.900208	0.878885	0.848925	0.875732	0.843706	0.585019	0.877891	SLC22A18AS;SLC22A18	Body;TSS1500	-0.292872	5.16813e-05	0.0081708	0.000147754	0.00946825
10:3509832	cg10634257	0.598748	0.686247	0.64947	0.722011	0.700067	0.417434	0.710069	0.72594	0.650858	0.627259	0.34043	0.581951	0.0743161	0.734504	0.73722	0.508387	0.909311	0.853291	0.840818	0.930947	0.864711	0.916191	0.937724	0.868742	0.834084	0.591557	0.88398	LOC105376360	Body	-0.292423	5.16813e-05	0.0081708	8.50008e-05	0.00710061
3:97591258	cg24392939	0.398088	0.508812	0.459821	0.775643	0.614733	0.491245	0.430785	0.72455	0.738396	0.749988	0.16203	0.704942	0.373851	0.686759	0.676416	0.500544	0.891749	0.841089	0.864984	0.778201	0.862279	0.851016	0.896928	0.885936	0.818234	0.562288	0.854491		intergenic	-0.292203	5.16813e-05	0.0081708	5.41715e-05	0.00560456
1:98789597	cg16835209	0.608373	0.751218	0.745964	0.839121	0.791392	0.507593	0.763412	0.846572	0.798371	0.679532	0.208736	0.66139	0.0614356	0.720128	0.865542	0.384661	0.949677	0.93881	0.904809	0.935613	0.92488	0.939058	0.948711	0.938381	0.906137	0.63959	0.931786		intergenic	-0.292196	5.16813e-05	0.0081708	0.00124011	0.0284262
5:167079764	cg14535460	0.488677	0.556673	0.69485	0.662837	0.700831	0.381284	0.661604	0.724358	0.623187	0.70769	0.220515	0.55055	0.318951	0.674952	0.721036	0.583786	0.939794	0.894271	0.868169	0.908045	0.827147	0.756391	0.906943	0.913411	0.827527	0.579486	0.8713	TENM2	Body	-0.291813	5.16813e-05	0.0081708	1.61377e-05	0.00299228
17:57451307	cg08479615	0.629465	0.633817	0.774314	0.873779	0.766058	0.444795	0.757332	0.913384	0.792665	0.681338	0.245414	0.696616	0.0661558	0.760904	0.855458	0.548251	0.956995	0.96776	0.935056	0.927452	0.923161	0.949535	0.974254	0.92618	0.936878	0.652484	0.944141	YPEL2	Body	-0.291657	5.16813e-05	0.0081708	0.0010264	0.0258358
20:19716172	cg01704854	0.670584	0.703184	0.73517	0.764994	0.804351	0.338391	0.573637	0.805715	0.706093	0.684377	0.161677	0.671287	0.0851925	0.740145	0.784366	0.557219	0.922951	0.919322	0.915435	0.856803	0.901428	0.949191	0.921065	0.896817	0.846226	0.611649	0.903249		intergenic	-0.2916	5.16813e-05	0.0081708	0.000800288	0.0226613
9:89407232	cg19554338	0.590506	0.611732	0.711634	0.786271	0.712824	0.428368	0.645649	0.699126	0.731287	0.729285	0.250166	0.632379	0.272302	0.707684	0.725275	0.520934	0.928784	0.947468	0.877912	0.892791	0.896845	0.886647	0.887885	0.908605	0.883366	0.609714	0.901145		intergenic	-0.291431	5.16813e-05	0.0081708	2.29708e-05	0.0035949
9:123446889	cg14064722	0.541416	0.603901	0.533312	0.628264	0.550155	0.350155	0.367713	0.685737	0.558355	0.520672	0.263092	0.553866	0.16223	0.599002	0.573426	0.542918	0.779433	0.73408	0.8084	0.799342	0.807784	0.745686	0.857656	0.84471	0.762897	0.502138	0.793332	MEGF9	Body	-0.291194	5.16813e-05	0.0081708	4.35091e-06	0.00151538
17:33378611	cg01292980	0.688988	0.581541	0.659526	0.721857	0.671319	0.422054	0.610068	0.751782	0.732379	0.530963	0.331001	0.662123	0.151771	0.680883	0.731565	0.505983	0.869189	0.949067	0.833828	0.914589	0.86846	0.847601	0.918256	0.855184	0.870656	0.589613	0.880759	RFFL;RFFL;RAD51L3-RFFL	Body;5'UTR;Body	-0.291146	5.16813e-05	0.0081708	3.47076e-05	0.00444531
11:78130457	cg17731952	0.236777	0.282829	0.314898	0.348874	0.348022	0.156048	0.100196	0.399732	0.380008	0.0995835	0.0558203	0.433401	0.0717067	0.363287	0.408945	0.231627	0.556584	0.525676	0.565369	0.542062	0.660977	0.512343	0.626582	0.518459	0.490869	0.264485	0.555436		intergenic	-0.290951	5.16813e-05	0.0081708	1.90802e-06	0.000988951
1:64212080	cg22046201	0.741694	0.623146	0.690109	0.76999	0.739344	0.373183	0.610711	0.833936	0.799612	0.652179	0.143057	0.619398	0.0950822	0.679535	0.756962	0.441162	0.905241	0.931966	0.885473	0.880742	0.846763	0.928107	0.88093	0.884547	0.85446	0.598069	0.888692		intergenic	-0.290624	5.16813e-05	0.0081708	0.000805772	0.0227432
16:80208409	cg04779861	0.388151	0.562065	0.630135	0.691203	0.713993	0.304755	0.606426	0.582238	0.631574	0.656606	0.128958	0.562973	0.274876	0.656895	0.691127	0.397306	0.793759	0.742757	0.81623	0.835472	0.887734	0.787137	0.871225	0.849091	0.799781	0.529955	0.820354	LOC102724084	Body	-0.290399	5.16813e-05	0.0081708	7.19485e-05	0.00649834
1:173375109	cg06694678	0.452844	0.588441	0.604227	0.720749	0.674626	0.374397	0.59807	0.704028	0.566035	0.675121	0.171435	0.57332	0.325633	0.603012	0.6499	0.426679	0.819665	0.902081	0.829489	0.849798	0.856849	0.866669	0.831154	0.811208	0.743358	0.544282	0.834475	LOC100506023	Body	-0.290192	5.16813e-05	0.0081708	1.3523e-05	0.00272144
2:9705768	cg20899781	0.551224	0.667475	0.740253	0.810336	0.756125	0.418653	0.707697	0.861641	0.736837	0.727415	0.189591	0.623012	0.299196	0.776549	0.806492	0.441176	0.930757	0.954328	0.91451	0.914716	0.896818	0.956849	0.942571	0.908635	0.880178	0.632105	0.922151		intergenic	-0.290047	5.16813e-05	0.0081708	0.000238701	0.0121116
18:32509513	cg22689954	0.493904	0.604111	0.662061	0.773537	0.710533	0.457393	0.691849	0.779746	0.678973	0.629788	0.197887	0.687923	0.375401	0.703393	0.661369	0.477335	0.890848	0.876097	0.904884	0.903405	0.851411	0.913801	0.934701	0.899511	0.825219	0.599075	0.888875		intergenic	-0.2898	5.16813e-05	0.0081708	1.81227e-05	0.00318889
11:95883435	cg15236696	0.433309	0.59613	0.59785	0.747836	0.680798	0.375773	0.628082	0.770136	0.659047	0.598436	0.0870509	0.534377	0.320952	0.69663	0.699444	0.266555	0.820749	0.898136	0.795211	0.891335	0.816566	0.798982	0.871214	0.785037	0.812498	0.543275	0.832192	MAML2	Body	-0.288916	5.16813e-05	0.0081708	0.00022317	0.0116774
11:29315602	cg15411900	0.364622	0.362949	0.572034	0.742046	0.7568	0.356121	0.71266	0.688694	0.644064	0.599309	0.130425	0.669014	0.377071	0.625833	0.695145	0.549225	0.815699	0.768588	0.838845	0.860632	0.846413	0.896031	0.814241	0.852554	0.882923	0.552876	0.84177		intergenic	-0.288894	5.16813e-05	0.0081708	0.00010093	0.00776662
16:4264355	cg20038495	0.563155	0.561482	0.700987	0.713914	0.626429	0.296396	0.66965	0.704162	0.642636	0.627472	0.162296	0.528879	0.293136	0.617415	0.657269	0.511723	0.842841	0.832445	0.845722	0.862485	0.837216	0.884285	0.90427	0.783567	0.789642	0.554813	0.842497	SRL	Body	-0.287684	5.16813e-05	0.0081708	3.50701e-05	0.00446176
11:12181467	cg04468741	0.436927	0.417049	0.528187	0.571364	0.513893	0.225936	0.375666	0.583086	0.526845	0.435214	0.138617	0.483712	0.0985144	0.566398	0.504157	0.29248	0.790864	0.686677	0.737735	0.705677	0.6392	0.60108	0.688661	0.793071	0.711253	0.418628	0.706024	MICAL2	5'UTR	-0.287396	5.16813e-05	0.0081708	2.05525e-05	0.00338308
11:95564678	cg03847272	0.419042	0.524294	0.535907	0.690377	0.611296	0.368556	0.572097	0.560375	0.690817	0.456371	0.175268	0.582171	0.436358	0.687055	0.592787	0.486141	0.74781	0.76987	0.899887	0.738161	0.863678	0.794375	0.842235	0.753686	0.894476	0.524307	0.811575	CEP57;CEP57;CEP57	3'UTR;3'UTR;3'UTR	-0.287268	5.16813e-05	0.0081708	4.21022e-06	0.00148761
12:96631613	cg17360377	0.715793	0.587957	0.703513	0.766147	0.641218	0.39999	0.613314	0.771686	0.777161	0.606556	0.166377	0.66079	0.0976029	0.745912	0.780037	0.485039	0.862924	0.89683	0.899025	0.896379	0.898634	0.825658	0.893372	0.868245	0.891314	0.594943	0.881376	ELK3	Body	-0.286432	5.16813e-05	0.0081708	0.000526001	0.0182561
5:112825266	cg18360579	0.53568	0.565997	0.581582	0.679084	0.576561	0.293952	0.589216	0.646276	0.597771	0.531958	0.0900142	0.495516	0.0843468	0.590344	0.625613	0.225006	0.750646	0.80096	0.726553	0.764235	0.742316	0.809064	0.843862	0.736798	0.737583	0.481807	0.768002	MCC	TSS1500	-0.286194	5.16813e-05	0.0081708	0.000252271	0.0124673
3:126630478	cg18670236	0.645281	0.65483	0.718105	0.785651	0.752785	0.470546	0.735109	0.81245	0.752525	0.729139	0.244899	0.62156	0.124594	0.71632	0.796962	0.435401	0.939002	0.834838	0.93348	0.919004	0.898483	0.938223	0.923827	0.922368	0.888236	0.62476	0.910829	CHCHD6	Body	-0.286069	5.16813e-05	0.0081708	0.00038248	0.0154661
10:112186766	cg01784075	0.381715	0.550593	0.505617	0.597512	0.5931	0.288749	0.462172	0.678564	0.554479	0.459937	0.224506	0.602805	0.207982	0.642936	0.632261	0.624316	0.709777	0.77778	0.832461	0.7701	0.792726	0.881389	0.746554	0.778008	0.786583	0.500453	0.786153		intergenic	-0.2857	5.16813e-05	0.0081708	1.4659e-05	0.00283771
17:19322114	cg22509504	0.677741	0.668618	0.719352	0.726987	0.689839	0.428513	0.696814	0.777913	0.690376	0.479623	0.226124	0.598818	0.167103	0.730016	0.762595	0.216482	0.890803	0.820054	0.838767	0.92191	0.834939	0.874229	0.899084	0.85422	0.842807	0.578557	0.864091		intergenic	-0.285534	5.16813e-05	0.0081708	0.000509885	0.0179489
1:218670004	cg10384855	0.624653	0.630105	0.781707	0.799811	0.767259	0.435589	0.692711	0.807662	0.750075	0.727176	0.226522	0.699669	0.287492	0.73496	0.722492	0.396948	0.927795	0.904092	0.904431	0.931243	0.883426	0.842576	0.978811	0.953054	0.914967	0.630302	0.9156	MIR548F3	Body	-0.285298	5.16813e-05	0.0081708	0.000173476	0.010284
3:129344706	cg04795044	0.452808	0.400094	0.621365	0.576124	0.666242	0.338136	0.393044	0.530031	0.567996	0.344829	0.260797	0.589538	0.412705	0.641307	0.583013	0.512578	0.750399	0.82673	0.847892	0.699127	0.742023	0.740706	0.77727	0.881566	0.736775	0.493163	0.778054		intergenic	-0.284891	5.16813e-05	0.0081708	1.30163e-06	0.000827071
7:6323913	cg07827395	0.588695	0.681858	0.707334	0.690419	0.722091	0.495562	0.650543	0.753541	0.627242	0.667301	0.306622	0.715433	0.269934	0.751709	0.714533	0.634041	0.904408	0.928706	0.931381	0.925647	0.922801	0.837077	0.918015	0.875028	0.931994	0.623554	0.90834		intergenic	-0.284786	5.16813e-05	0.0081708	8.03712e-06	0.00206473
2:240387066	cg00025197	0.641135	0.624572	0.719284	0.769157	0.7679	0.530253	0.736459	0.870209	0.769065	0.671807	0.383987	0.662106	0.284175	0.781705	0.807167	0.59462	0.94848	0.96052	0.935772	0.963624	0.953906	0.901842	0.973112	0.953845	0.939046	0.66335	0.947794		intergenic	-0.284444	5.16813e-05	0.0081708	1.78516e-05	0.0031639
4:89064932	cg23968222	0.660439	0.649639	0.821	0.81863	0.772798	0.397628	0.720586	0.882482	0.808082	0.717044	0.125564	0.614244	0.319354	0.784322	0.87832	0.314396	0.904787	0.883395	0.939158	0.927742	0.929697	0.954545	0.961444	0.906304	0.937674	0.642783	0.927194	ABCG2;ABCG2	5'UTR;5'UTR	-0.284411	5.16813e-05	0.0081708	0.00128685	0.0289367
1:18193291	cg04139043	0.592815	0.537956	0.736246	0.733276	0.713773	0.382973	0.683664	0.741084	0.726292	0.601715	0.210526	0.606324	0.367395	0.674833	0.780515	0.336686	0.912423	0.81624	0.880912	0.884888	0.887046	0.883385	0.876101	0.912787	0.805869	0.58913	0.873294		intergenic	-0.284165	5.16813e-05	0.0081708	7.83053e-05	0.00679285
6:145991044	cg17326658	0.456144	0.584951	0.585624	0.697931	0.667337	0.295956	0.690581	0.764161	0.713114	0.720106	0.20044	0.59223	0.355753	0.683371	0.625897	0.4043	0.874521	0.862485	0.855449	0.897442	0.896179	0.778031	0.811854	0.816407	0.845233	0.564869	0.848622	EPM2A;EPM2A	Body;Body	-0.283754	5.16813e-05	0.0081708	6.33637e-05	0.00607307
10:75669095	cg09650138	0.521523	0.592313	0.577701	0.61251	0.552464	0.337427	0.503211	0.707902	0.581524	0.622085	0.100029	0.59668	0.0881761	0.664535	0.53849	0.404076	0.764516	0.894005	0.821613	0.750126	0.759958	0.728735	0.830007	0.736516	0.768416	0.50004	0.783766		intergenic	-0.283725	5.16813e-05	0.0081708	0.000153353	0.00966726
15:90907702	cg12526865	0.641001	0.607579	0.709785	0.760895	0.703615	0.419812	0.730385	0.86096	0.771589	0.691844	0.285595	0.640871	0.398218	0.761233	0.814108	0.512633	0.914569	0.967957	0.935596	0.944063	0.905529	0.949654	0.944436	0.916238	0.873564	0.644383	0.927956		intergenic	-0.283574	5.16813e-05	0.0081708	3.20886e-05	0.00428061
2:217291644	cg07161181	0.523093	0.5559	0.689402	0.773069	0.666671	0.322859	0.667363	0.831963	0.695565	0.66712	0.197125	0.628201	0.323686	0.722829	0.781294	0.428774	0.903195	0.847076	0.870626	0.877613	0.861918	0.908235	0.890407	0.872094	0.84891	0.592182	0.875564	SMARCAL1;SMARCAL1	Body;Body	-0.283382	5.16813e-05	0.0081708	0.000150445	0.0095524
9:100639284	cg09546780	0.740632	0.56159	0.730404	0.756795	0.657198	0.414587	0.710311	0.811486	0.743455	0.607534	0.286325	0.546328	0.133279	0.667628	0.809356	0.524233	0.886116	0.905336	0.879532	0.890211	0.865773	0.928967	0.906987	0.875024	0.869268	0.606321	0.88969		intergenic	-0.283369	5.16813e-05	0.0081708	0.000217348	0.0115177
2:219582127	cg06795727	0.173922	0.2393	0.249979	0.390705	0.40806	0.205491	0.328851	0.450311	0.511689	0.403658	0.0684602	0.558572	0.25336	0.422126	0.454052	0.483558	0.634026	0.599385	0.704746	0.629574	0.66643	0.579296	0.648829	0.650509	0.588328	0.350131	0.633458	TTLL4	5'UTR	-0.283327	5.16813e-05	0.0081708	4.26968e-06	0.00149997
11:63378290	cg21054064	0.36809	0.549078	0.390044	0.585502	0.521217	0.385637	0.162841	0.614371	0.437003	0.547049	0.188752	0.523078	0.0778484	0.597999	0.490322	0.300539	0.668461	0.807046	0.643253	0.663029	0.732396	0.652949	0.825737	0.653245	0.692546	0.421211	0.704296	PLA2G16;PLA2G16	Body;Body	-0.283085	5.16813e-05	0.0081708	6.6172e-05	0.00621889
11:28167820	cg08339604	0.499754	0.599358	0.692048	0.833938	0.767614	0.349366	0.752595	0.791766	0.711271	0.732132	0.10113	0.605505	0.302277	0.699477	0.834758	0.277595	0.839941	0.909438	0.893947	0.872351	0.863808	0.882856	0.909011	0.871911	0.875048	0.596911	0.879812	METTL15;METTL15;METTL15	Body;Body;Body	-0.282901	5.16813e-05	0.0081708	0.00111212	0.0268927
14:61822809	cg12172721	0.475233	0.500922	0.532635	0.577687	0.605027	0.351521	0.56065	0.63959	0.451386	0.564024	0.184807	0.519237	0.117697	0.523208	0.632982	0.422636	0.785009	0.780374	0.770462	0.758989	0.841942	0.704554	0.757721	0.669019	0.784823	0.478703	0.761433	PRKCH	Body	-0.28273	5.16813e-05	0.0081708	1.44097e-05	0.00281298
17:39216677	cg02927821	0.519059	0.64829	0.807277	0.777103	0.796274	0.316672	0.73099	0.883417	0.744909	0.669048	0.123612	0.689703	0.465343	0.688473	0.743482	0.567547	0.924312	0.909966	0.93944	0.93048	0.922962	0.941446	0.894293	0.913617	0.88883	0.6357	0.918372	KRTAP2-3	TSS1500	-0.282672	5.16813e-05	0.0081708	0.000313393	0.0139894
3:15311269	cg24170085	0.708964	0.610012	0.714664	0.796433	0.691502	0.511221	0.674586	0.764758	0.716996	0.64102	0.558415	0.572541	0.407546	0.679371	0.8033	0.523825	0.949869	0.952179	0.944857	0.960573	0.92763	0.848708	0.947861	0.905665	0.929913	0.648447	0.929695	SH3BP5;SH3BP5	Body;5'UTR	-0.281248	5.16813e-05	0.0081708	1.70662e-07	0.000303411
20:49135042	cg15655369	0.263599	0.365699	0.472772	0.530342	0.449649	0.229256	0.316607	0.520087	0.416834	0.153387	0.0861081	0.461305	0.0812037	0.449163	0.440165	0.303222	0.604418	0.601445	0.729924	0.566015	0.625172	0.638225	0.639663	0.551313	0.689387	0.346213	0.627285	PTPN1;PTPN1	5'UTR;Body	-0.281072	5.16813e-05	0.0081708	1.54443e-05	0.00291891
6:12349540	cg20043833	0.497356	0.552753	0.56026	0.52931	0.706156	0.495832	0.438135	0.642386	0.542825	0.649442	0.161819	0.663121	0.497887	0.565327	0.597319	0.506312	0.867065	0.874315	0.828639	0.729363	0.874674	0.719153	0.834616	0.811203	0.82732	0.53789	0.818483		intergenic	-0.280593	5.16813e-05	0.0081708	1.67137e-06	0.000928755
20:33606115	cg07332540	0.5347	0.552222	0.462111	0.60391	0.545505	0.362064	0.442215	0.554467	0.577959	0.458063	0.253618	0.527413	0.221999	0.565863	0.527741	0.254961	0.817578	0.830898	0.698495	0.757121	0.719483	0.696592	0.754064	0.719351	0.717028	0.465301	0.745623	TRPC4AP;TRPC4AP	Body;Body	-0.280322	5.16813e-05	0.0081708	1.63276e-06	0.000919177
15:58959367	cg24008825	0.429357	0.636492	0.641541	0.77506	0.802722	0.326434	0.763181	0.755227	0.685788	0.739187	0.186098	0.71252	0.390237	0.765854	0.726525	0.398578	0.848072	0.812296	0.921122	0.886234	0.937607	0.838946	0.901466	0.898941	0.953002	0.608425	0.888632	ADAM10	Body	-0.280207	5.16813e-05	0.0081708	0.000327942	0.0143225
7:50602787	cg21005024	0.745432	0.746755	0.740114	0.805671	0.729836	0.509808	0.728074	0.863424	0.753253	0.703583	0.373133	0.59336	0.0685863	0.720233	0.801433	0.407555	0.926643	0.954668	0.921817	0.922869	0.936345	0.929013	0.934887	0.911514	0.866956	0.643141	0.922746	DDC-AS1;DDC;DDC;DDC;DDC;DDC;DDC;DDC	Body;Body;Body;Body;Body;Body;Body;Body	-0.279605	5.16813e-05	0.0081708	0.000576236	0.0190923
8:67696597	cg19306357	0.587641	0.450202	0.642472	0.710761	0.638806	0.340429	0.571915	0.731965	0.689146	0.618734	0.20074	0.581139	0.0817491	0.602824	0.670387	0.68623	0.889597	0.807991	0.799973	0.813927	0.833917	0.926284	0.833817	0.752007	0.806194	0.550321	0.829301	SGK3;SGK3;C8orf44-SGK3;SGK3	5'UTR;5'UTR;5'UTR;5'UTR	-0.278979	5.16813e-05	0.0081708	0.000258475	0.0126436
4:54213525	cg16288421	0.518218	0.552433	0.613151	0.722193	0.612111	0.412765	0.428388	0.711018	0.523859	0.555719	0.238172	0.631831	0.387665	0.572246	0.623676	0.631365	0.850731	0.8825	0.801982	0.827607	0.815012	0.726054	0.876731	0.85823	0.784274	0.545926	0.824791	SCFD2	Body	-0.278866	5.16813e-05	0.0081708	2.07965e-06	0.00102378
10:3894968	cg00524374	0.465734	0.596978	0.607731	0.630449	0.624173	0.241195	0.55217	0.665588	0.615843	0.480741	0.10192	0.55584	0.077331	0.599676	0.577376	0.303412	0.689765	0.7874	0.713117	0.707667	0.788183	0.768671	0.783248	0.809696	0.790775	0.48101	0.759836		intergenic	-0.278826	5.16813e-05	0.0081708	0.0003014	0.0136961
21:47480909	cg22121323	0.645766	0.628873	0.731915	0.754354	0.730611	0.407242	0.731235	0.819339	0.733195	0.666347	0.275671	0.633344	0.179421	0.700979	0.783259	0.411398	0.92106	0.897002	0.906441	0.866312	0.893911	0.87571	0.91432	0.910338	0.853969	0.614559	0.893229		intergenic	-0.27867	5.16813e-05	0.0081708	0.00024868	0.0123745
2:223795680	cg11007340	0.680318	0.668689	0.774809	0.795852	0.745184	0.409408	0.735012	0.905445	0.834396	0.708546	0.224312	0.739129	0.326572	0.79353	0.855502	0.451671	0.942321	0.944006	0.947493	0.948236	0.946673	0.931479	0.97271	0.940249	0.920915	0.665523	0.943787	ACSL3;ACSL3	Body;Body	-0.278264	5.16813e-05	0.0081708	0.000432814	0.0165329
11:110767326	cg06669270	0.568818	0.716727	0.755124	0.770792	0.769093	0.416558	0.742837	0.772154	0.719723	0.687691	0.179742	0.642759	0.337995	0.743637	0.778258	0.426937	0.923447	0.896846	0.888107	0.905954	0.922732	0.871811	0.924081	0.928772	0.879364	0.626803	0.904568		intergenic	-0.277766	5.16813e-05	0.0081708	0.000198857	0.0109895
13:110493045	cg01733904	0.744034	0.66655	0.755195	0.77554	0.797581	0.429189	0.774767	0.838839	0.728988	0.660129	0.253291	0.696149	0.188126	0.726575	0.808193	0.280501	0.862535	0.924027	0.910525	0.912997	0.913732	0.917179	0.929189	0.932677	0.889444	0.632728	0.910256		intergenic	-0.277528	5.16813e-05	0.0081708	0.000903241	0.0241608
18:34291892	cg17816479	0.462442	0.570397	0.6217	0.591048	0.564121	0.251836	0.430087	0.637204	0.52756	0.388856	0.192178	0.44133	0.236767	0.495575	0.595506	0.341554	0.753882	0.754183	0.679995	0.674785	0.731857	0.865516	0.803401	0.704092	0.663113	0.45926	0.736758	FHOD3;FHOD3;FHOD3	Body;Body;Body	-0.277498	5.16813e-05	0.0081708	1.50585e-05	0.00288624
1:110416138	cg13814657	0.398058	0.449995	0.571393	0.53386	0.550836	0.217702	0.427897	0.613498	0.552201	0.424612	0.0979082	0.444114	0.166516	0.504554	0.611577	0.231922	0.638122	0.75884	0.65965	0.664486	0.734855	0.802931	0.646897	0.725083	0.689407	0.42479	0.702252		intergenic	-0.277462	5.16813e-05	0.0081708	5.84803e-05	0.00582805
7:29026638	cg18601007	0.733914	0.546056	0.707218	0.761773	0.682804	0.390631	0.67553	0.854982	0.756933	0.562665	0.300676	0.572762	0.191936	0.689586	0.843078	0.642734	0.876861	0.906451	0.862122	0.915973	0.887193	0.88054	0.931354	0.913721	0.897272	0.61958	0.896832	LOC100506497	Body	-0.277252	5.16813e-05	0.0081708	0.000215391	0.011481
16:69218024	cg08231445	0.578542	0.612895	0.793465	0.798146	0.776362	0.342016	0.72972	0.740639	0.814184	0.752496	0.156837	0.685915	0.352085	0.779202	0.821271	0.519749	0.935404	0.915448	0.919797	0.92565	0.92691	0.907859	0.916881	0.943353	0.87052	0.640845	0.91798		intergenic	-0.277135	5.16813e-05	0.0081708	0.000457226	0.0169974
16:14051856	cg15453097	0.545213	0.54471	0.767776	0.837971	0.785401	0.321732	0.692333	0.742386	0.769236	0.746222	0.147582	0.616722	0.0516554	0.724262	0.788837	0.579464	0.886363	0.872288	0.895536	0.883089	0.83969	0.887911	0.908275	0.881052	0.873058	0.603844	0.880807		intergenic	-0.276963	5.16813e-05	0.0081708	0.0020462	0.0366007
2:224600855	cg03850811	0.75117	0.566493	0.663122	0.810721	0.772961	0.457906	0.73127	0.731339	0.727633	0.423821	0.399123	0.645966	0.377864	0.638333	0.770776	0.544318	0.897405	0.913987	0.905642	0.896939	0.924571	0.856302	0.918854	0.908079	0.902115	0.625801	0.902655		intergenic	-0.276854	5.16813e-05	0.0081708	1.03311e-05	0.0023629
11:47968764	cg08684988	0.644573	0.745631	0.750382	0.798593	0.693872	0.390746	0.636413	0.850296	0.733549	0.678386	0.267729	0.639731	0.118883	0.74737	0.710669	0.581974	0.956777	0.87097	0.912639	0.907108	0.900143	0.910118	0.873696	0.884057	0.892253	0.6243	0.900862		intergenic	-0.276562	5.16813e-05	0.0081708	0.000426546	0.0164064
4:54554571	cg06769820	0.580475	0.605066	0.725604	0.760285	0.663378	0.292954	0.717447	0.776724	0.789435	0.644904	0.169168	0.649528	0.0834467	0.613555	0.726007	0.415799	0.789462	0.870621	0.851661	0.797332	0.881864	0.887043	0.917876	0.79149	0.882663	0.575861	0.852224		intergenic	-0.276363	5.16813e-05	0.0081708	0.00116583	0.0275196
1:66748057	cg00736744	0.316157	0.403396	0.453334	0.531681	0.436338	0.296774	0.35142	0.446082	0.558902	0.344799	0.263538	0.428135	0.294038	0.520657	0.562781	0.390901	0.680341	0.822249	0.687984	0.619257	0.665886	0.721833	0.709802	0.618469	0.66978	0.412433	0.6884	PDE4B;PDE4B;PDE4B;PDE4B;PDE4B	Body;Body;Body;Body;Body	-0.275967	5.16813e-05	0.0081708	8.71083e-08	0.000226431
3:11178683	cg06457736	0.737162	0.705759	0.829314	0.787562	0.755528	0.365039	0.67842	0.731235	0.805855	0.645547	0.239055	0.541264	0.175203	0.743079	0.859546	0.47968	0.936147	0.890357	0.949688	0.879088	0.903487	0.86844	0.86267	0.945384	0.914499	0.629953	0.905529	HRH1	TSS200	-0.275576	5.16813e-05	0.0081708	0.000799247	0.0226486
6:81317999	cg20336921	0.638112	0.604319	0.624508	0.712595	0.632933	0.388485	0.55714	0.741432	0.64779	0.645981	0.317645	0.494372	0.146261	0.61019	0.685424	0.350803	0.788727	0.917606	0.792879	0.830243	0.898621	0.757105	0.849009	0.819339	0.765509	0.549875	0.824338		intergenic	-0.274463	5.16813e-05	0.0081708	8.19032e-05	0.00695273
1:180510053	cg22401267	0.415977	0.4139	0.399763	0.471698	0.416036	0.235925	0.394854	0.537868	0.399875	0.341662	0.207515	0.503399	0.310933	0.455333	0.443257	0.198823	0.628075	0.611756	0.646486	0.701612	0.708464	0.607487	0.77678	0.596976	0.647436	0.384176	0.658341		intergenic	-0.274165	5.16813e-05	0.0081708	1.48858e-07	0.000287378
10:72027357	cg13585930	0.739917	0.585212	0.796314	0.810614	0.743987	0.449503	0.770405	0.892481	0.859849	0.723287	0.163895	0.697126	0.221502	0.78934	0.868239	0.397667	0.89268	0.94392	0.921443	0.941936	0.933585	0.963155	0.927437	0.947107	0.907439	0.656834	0.930967	NPFFR1	TSS1500	-0.274133	5.16813e-05	0.0081708	0.0016791	0.0332128
10:5339609	cg08911345	0.572201	0.638553	0.629295	0.768609	0.723999	0.506968	0.680882	0.783054	0.709843	0.635695	0.179073	0.614273	0.172832	0.650045	0.744703	0.512293	0.813882	0.921163	0.877826	0.84172	0.858836	0.919229	0.881179	0.864443	0.841537	0.595145	0.868868		intergenic	-0.273723	5.16813e-05	0.0081708	0.000201151	0.011052
3:52127988	cg19774788	0.328545	0.417675	0.422045	0.571952	0.528123	0.324247	0.48551	0.585982	0.426901	0.58102	0.181861	0.537836	0.315904	0.519455	0.557012	0.34351	0.762591	0.81154	0.77063	0.663561	0.749346	0.652398	0.618082	0.686757	0.754716	0.445474	0.718847	POC1A;POC1A;POC1A	Body;Body;Body	-0.273373	5.16813e-05	0.0081708	2.00531e-06	0.00101395
8:26209773	cg01516737	0.644317	0.537838	0.672067	0.737306	0.689696	0.386767	0.564656	0.760038	0.654046	0.620269	0.242131	0.729572	0.345361	0.681096	0.661084	0.435651	0.847385	0.882481	0.846089	0.882135	0.867531	0.908563	0.895781	0.796592	0.7938	0.585118	0.857817	PPP2R2A	Body	-0.272699	5.16813e-05	0.0081708	3.16355e-05	0.00425365
9:80499417	cg08868631	0.490554	0.581901	0.615933	0.636853	0.577288	0.280071	0.476998	0.645434	0.549758	0.300142	0.179767	0.548414	0.285612	0.545677	0.649999	0.407513	0.787937	0.865483	0.788615	0.686428	0.719854	0.82164	0.734227	0.693336	0.727731	0.485745	0.758361	GNAQ	Body	-0.272616	5.16813e-05	0.0081708	3.03457e-05	0.00416743
18:34469402	cg20164000	0.65786	0.730926	0.703035	0.674111	0.619317	0.423215	0.726943	0.789424	0.804813	0.426361	0.266828	0.612088	0.416081	0.707837	0.801104	0.34865	0.844149	0.909567	0.82847	0.89857	0.876888	0.870758	0.912678	0.896388	0.869898	0.606787	0.878596	KIAA1328	Body	-0.271809	5.16813e-05	0.0081708	0.000119893	0.00848555
8:117336018	cg23542994	0.47906	0.648059	0.638751	0.647669	0.703709	0.308691	0.634164	0.679863	0.608088	0.620712	0.344995	0.675903	0.419434	0.55148	0.673653	0.490757	0.830107	0.779436	0.83644	0.867346	0.87928	0.793419	0.831072	0.882324	0.879323	0.570312	0.842083	LINC00536	Body	-0.271771	5.16813e-05	0.0081708	1.89569e-06	0.000988267
9:72735830	cg13829849	0.58311	0.615162	0.637848	0.610082	0.709881	0.32945	0.534675	0.743636	0.602178	0.723651	0.247382	0.63784	0.326567	0.664095	0.662791	0.230529	0.75276	0.750498	0.882274	0.831699	0.907694	0.788272	0.869377	0.82376	0.81994	0.55368	0.825141	MAMDC2	Body	-0.271462	5.16813e-05	0.0081708	0.000128012	0.00879273
13:52367810	cg06725421	0.553485	0.590577	0.668461	0.726151	0.691246	0.348934	0.622314	0.726286	0.71807	0.611698	0.0992633	0.612628	0.119837	0.676644	0.732345	0.329029	0.888038	0.879872	0.809996	0.774655	0.859445	0.748844	0.844619	0.805302	0.791036	0.551686	0.822423	DHRS12;DHRS12;DHRS12	Body;Body;Body	-0.270737	5.16813e-05	0.0081708	0.00100114	0.0254832
2:122548006	cg17515023	0.626218	0.699193	0.757054	0.791342	0.746999	0.419306	0.712714	0.848915	0.789615	0.748812	0.259408	0.59452	0.304584	0.739652	0.814189	0.392393	0.93918	0.892615	0.899307	0.924336	0.909503	0.967754	0.926172	0.858467	0.880996	0.640307	0.910926		intergenic	-0.270619	5.16813e-05	0.0081708	0.000352456	0.014837
20:1806293	cg00934800	0.690006	0.63974	0.856606	0.82961	0.850031	0.375687	0.75764	0.855238	0.788606	0.694665	0.318366	0.695186	0.355984	0.787425	0.815157	0.408543	0.910862	0.935554	0.927979	0.973956	0.951796	0.936194	0.96189	0.921911	0.940936	0.669906	0.94012		intergenic	-0.270214	5.16813e-05	0.0081708	0.000405104	0.015967
2:152631154	cg22868237	0.390198	0.456109	0.429131	0.457985	0.500473	0.237405	0.287221	0.491659	0.418257	0.381774	0.185069	0.541089	0.396546	0.483519	0.49749	0.351912	0.707263	0.660283	0.698412	0.683962	0.723332	0.637763	0.734984	0.615067	0.625515	0.406615	0.676287		intergenic	-0.269672	5.16813e-05	0.0081708	9.43662e-08	0.000232109
10:95230838	cg02753012	0.598795	0.751599	0.76345	0.867477	0.848891	0.453481	0.739552	0.901939	0.769373	0.798024	0.258406	0.670025	0.329931	0.830675	0.852654	0.46944	0.928655	0.955933	0.930665	0.955141	0.957902	0.960683	0.965119	0.953868	0.952119	0.681482	0.95112	MYOF;MYOF	Body;Body	-0.269638	5.16813e-05	0.0081708	0.000585592	0.0192269
13:107028885	cg16502555	0.631568	0.726679	0.720699	0.764747	0.718848	0.374646	0.699159	0.807615	0.813324	0.577849	0.308688	0.703265	0.0371044	0.723858	0.794104	0.451318	0.898159	0.941018	0.908135	0.886806	0.898298	0.829485	0.907912	0.821633	0.874014	0.615842	0.885051	LINC00460	TSS200	-0.269209	5.16813e-05	0.0081708	0.00131239	0.0292373
3:171519741	cg19644750	0.537673	0.56631	0.664286	0.642341	0.65589	0.354298	0.603131	0.666377	0.605104	0.519685	0.146863	0.524694	0.351639	0.635775	0.690221	0.499329	0.795794	0.74274	0.840208	0.85167	0.814032	0.829977	0.896227	0.735842	0.789353	0.541476	0.810649	PLD1;PLD1	5'UTR;5'UTR	-0.269173	5.16813e-05	0.0081708	2.31822e-05	0.0036105
6:135613063	cg02123704	0.547215	0.573061	0.615239	0.631864	0.661714	0.342081	0.584137	0.700218	0.63859	0.567504	0.279795	0.558964	0.304259	0.613808	0.613135	0.374124	0.822488	0.914289	0.800771	0.752719	0.80383	0.835169	0.784674	0.81816	0.729597	0.537857	0.806855	AHI1;AHI1;AHI1	Body;Body;Body	-0.268998	5.16813e-05	0.0081708	7.66396e-06	0.00202128
10:23027722	cg09859507	0.509509	0.47402	0.598215	0.57173	0.53924	0.37209	0.522646	0.581691	0.553638	0.55303	0.346092	0.561659	0.17241	0.458937	0.610048	0.257303	0.707366	0.779649	0.770239	0.787965	0.737049	0.771733	0.73603	0.752281	0.696363	0.480141	0.748742		intergenic	-0.2686	5.16813e-05	0.0081708	3.09697e-06	0.0012711
11:112028288	cg15418499	0.728155	0.776122	0.836866	0.851583	0.844551	0.444224	0.794777	0.901557	0.802735	0.739256	0.164525	0.652956	0.0646433	0.754209	0.872801	0.548714	0.940279	0.946811	0.950003	0.950013	0.938431	0.910807	0.960946	0.942293	0.931287	0.673605	0.941208	IL18	5'UTR	-0.267603	5.16813e-05	0.0081708	0.00412159	0.0522982
5:73611882	cg10282890	0.715576	0.676405	0.723238	0.824779	0.671839	0.362313	0.761461	0.842004	0.839063	0.699226	0.292656	0.536879	0.30895	0.792372	0.856151	0.296265	0.891805	0.938129	0.922056	0.916684	0.898933	0.903616	0.875894	0.879754	0.913496	0.637448	0.904485		intergenic	-0.267037	5.16813e-05	0.0081708	0.000942274	0.024716
2:144955850	cg11379095	0.177474	0.248374	0.301209	0.378174	0.273536	0.19734	0.260001	0.357863	0.27088	0.288291	0.0534695	0.32093	0.0602679	0.227604	0.274047	0.205364	0.532151	0.526927	0.485428	0.544222	0.552275	0.390012	0.550727	0.496135	0.51546	0.243427	0.510371	GTDC1;GTDC1;GTDC1;GTDC1;GTDC1;GTDC1;GTDC1	Body;Body;Body;Body;Body;5'UTR;5'UTR	-0.266944	5.16813e-05	0.0081708	3.47215e-08	0.00013694
3:51456307	cg17081436	0.638724	0.565262	0.620351	0.627979	0.588926	0.431396	0.389487	0.712459	0.515776	0.319936	0.52077	0.621519	0.540243	0.671665	0.645933	0.761122	0.876556	0.852862	0.780178	0.84524	0.834657	0.885798	0.844033	0.792513	0.844614	0.573222	0.839606	DCAF1	Body	-0.266384	5.16813e-05	0.0081708	1.00786e-06	0.000712803
10:116337203	cg06848487	0.576183	0.543674	0.675666	0.772702	0.669501	0.337145	0.563955	0.75844	0.676368	0.449473	0.243757	0.642092	0.292993	0.748523	0.666057	0.561571	0.791769	0.807337	0.885207	0.849336	0.854252	0.78829	0.866989	0.884964	0.831638	0.573631	0.839976	ABLIM1;ABLIM1;ABLIM1	Body;Body;Body	-0.266344	5.16813e-05	0.0081708	8.99324e-05	0.00731837
1:223054067	cg16730327	0.617037	0.736095	0.789008	0.797426	0.768029	0.38794	0.718353	0.815663	0.778262	0.738574	0.2258	0.679367	0.205883	0.735948	0.837371	0.359266	0.89298	0.86859	0.919317	0.916292	0.889087	0.883998	0.923522	0.934794	0.894673	0.636876	0.902584	DISP1	5'UTR	-0.265707	5.16813e-05	0.0081708	0.00127377	0.0287777
3:197036513	cg21043581	0.588037	0.697584	0.751573	0.790879	0.786215	0.427383	0.692052	0.834472	0.737391	0.756452	0.200449	0.713153	0.395256	0.750579	0.796723	0.459593	0.903973	0.901853	0.931289	0.914725	0.936861	0.89564	0.952747	0.905165	0.886075	0.648612	0.914259		intergenic	-0.265647	5.16813e-05	0.0081708	0.000255828	0.012574
4:26199269	cg22279159	0.653438	0.684316	0.743165	0.78928	0.744835	0.468566	0.708281	0.779744	0.728397	0.792837	0.215747	0.654917	0.0965779	0.66188	0.76558	0.499569	0.867662	0.910083	0.850662	0.913703	0.903349	0.887879	0.886099	0.93226	0.855794	0.624196	0.889721		intergenic	-0.265526	5.16813e-05	0.0081708	0.000907468	0.0242174
10:130991607	cg12571992	0.34595	0.422059	0.496247	0.580968	0.442895	0.261098	0.395817	0.556199	0.469095	0.532829	0.15088	0.507204	0.0861666	0.529996	0.501691	0.324681	0.683257	0.661129	0.756152	0.687612	0.705091	0.69293	0.626745	0.592449	0.693278	0.412736	0.677627		intergenic	-0.264891	5.16813e-05	0.0081708	2.33344e-05	0.00361879
6:116850057	cg03299329	0.535544	0.583534	0.603178	0.669154	0.648443	0.393125	0.541929	0.788067	0.658455	0.331394	0.309708	0.652322	0.393362	0.70167	0.615513	0.604912	0.799193	0.852348	0.849097	0.814336	0.809786	0.882703	0.858253	0.793357	0.804432	0.564394	0.829278	FAM26D;TRAPPC3L	TSS200;Body	-0.264884	5.16813e-05	0.0081708	1.07453e-05	0.00242086
16:17267176	cg10721734	0.780812	0.637154	0.827542	0.84621	0.803631	0.397053	0.796902	0.884132	0.735061	0.725252	0.20266	0.703625	0.0854939	0.77295	0.832336	0.400844	0.933779	0.906667	0.927763	0.911645	0.936166	0.930557	0.910683	0.88534	0.909072	0.651979	0.916852	XYLT1	Body	-0.264874	5.16813e-05	0.0081708	0.00382509	0.0502615
5:5351429	cg21155111	0.560957	0.606416	0.658368	0.588836	0.583783	0.504861	0.576318	0.665131	0.691195	0.557722	0.298508	0.612041	0.341257	0.694149	0.705414	0.559732	0.833596	0.893432	0.811104	0.825387	0.890222	0.828896	0.892083	0.80589	0.780175	0.575293	0.840087		intergenic	-0.264794	5.16813e-05	0.0081708	9.80874e-07	0.000707061
12:104613282	cg02459648	0.287281	0.393008	0.461077	0.571625	0.550198	0.345842	0.373004	0.548972	0.449782	0.418958	0.124054	0.586654	0.178573	0.481347	0.524624	0.4341	0.623792	0.741928	0.698971	0.700332	0.710671	0.651717	0.656174	0.686939	0.693144	0.420569	0.684852	TXNRD1	Body	-0.264283	5.16813e-05	0.0081708	8.16958e-06	0.002086
12:65204725	cg18621357	0.770022	0.649304	0.78878	0.749667	0.671096	0.34279	0.69513	0.803257	0.773312	0.725373	0.146937	0.563528	0.348707	0.667568	0.673399	0.260277	0.843702	0.908744	0.819261	0.891379	0.897709	0.824167	0.903668	0.852093	0.85265	0.601822	0.86593		intergenic	-0.264109	5.16813e-05	0.0081708	0.00107655	0.026462
8:38153424	cg22330213	0.476575	0.474056	0.479708	0.48866	0.540345	0.184194	0.433777	0.598442	0.557358	0.399832	0.196732	0.534915	0.227468	0.518057	0.606995	0.483143	0.68638	0.904938	0.738321	0.75377	0.658854	0.656622	0.678981	0.617369	0.728689	0.450016	0.713769	NSD3	Body	-0.263753	5.16813e-05	0.0081708	2.15707e-05	0.0034659
9:130789692	cg15273860	0.499397	0.485308	0.552589	0.582795	0.551721	0.403931	0.489844	0.586726	0.530038	0.613094	0.17864	0.58457	0.243051	0.576848	0.561742	0.314506	0.815549	0.765068	0.70391	0.774578	0.755555	0.787094	0.78846	0.682691	0.662917	0.484675	0.748425		intergenic	-0.26375	5.16813e-05	0.0081708	8.05278e-06	0.00206741
15:92058845	cg09782560	0.39235	0.381707	0.432828	0.546961	0.484748	0.22812	0.49519	0.578991	0.544291	0.454034	0.095749	0.46908	0.0518671	0.55993	0.554557	0.170867	0.719972	0.709913	0.676	0.649699	0.683367	0.63544	0.693012	0.634624	0.593819	0.402579	0.666205		intergenic	-0.263626	5.16813e-05	0.0081708	0.000169433	0.0101681
16:30751795	cg12270179	0.45464	0.564372	0.495286	0.511242	0.598993	0.332509	0.495792	0.543494	0.49308	0.471946	0.120408	0.498057	0.320547	0.556506	0.521241	0.402695	0.728959	0.766295	0.774226	0.70181	0.71363	0.688608	0.769978	0.688757	0.684878	0.461301	0.724127	TMEM265	5'UTR	-0.262826	5.16813e-05	0.0081708	1.57195e-06	0.000898955
18:52401453	cg03611750	0.583929	0.57151	0.646006	0.724673	0.633646	0.330594	0.537301	0.683228	0.680485	0.699567	0.182869	0.614404	0.247974	0.682688	0.655207	0.415468	0.884166	0.829478	0.818015	0.85523	0.782035	0.729063	0.876528	0.755825	0.835086	0.555597	0.818381		intergenic	-0.262784	5.16813e-05	0.0081708	0.000164124	0.0100069
6:17715529	cg01003455	0.662757	0.679088	0.717311	0.823384	0.757986	0.476189	0.732033	0.855137	0.713052	0.727671	0.326533	0.612951	0.122999	0.698237	0.804867	0.517019	0.871546	0.921119	0.894959	0.917459	0.866018	0.951239	0.9519	0.864669	0.877295	0.639201	0.901801		intergenic	-0.2626	5.16813e-05	0.0081708	0.000567313	0.0189458
8:102204512	cg11212709	0.611986	0.702364	0.784661	0.782993	0.75149	0.381673	0.741688	0.797316	0.798183	0.709091	0.182602	0.697234	0.384159	0.738802	0.862581	0.343003	0.895456	0.881704	0.916945	0.915758	0.910765	0.906385	0.914673	0.889868	0.90803	0.641864	0.904398		intergenic	-0.262534	5.16813e-05	0.0081708	0.000820441	0.0229525
3:45709608	cg20647087	0.356737	0.403749	0.428673	0.507136	0.53164	0.261032	0.514481	0.572583	0.490033	0.486176	0.0742639	0.474433	0.205257	0.559055	0.544144	0.286904	0.783176	0.801361	0.647271	0.643578	0.647115	0.656897	0.652858	0.655612	0.636135	0.418519	0.680445	LIMD1	Body	-0.261926	5.16813e-05	0.0081708	3.34866e-05	0.00436807
11:47968995	cg18065599	0.676386	0.618012	0.739936	0.764832	0.677015	0.364891	0.670033	0.805802	0.713767	0.648996	0.256456	0.614054	0.224609	0.684515	0.739909	0.56758	0.894955	0.887359	0.872703	0.860692	0.859779	0.868813	0.87299	0.89661	0.833119	0.610425	0.871891		intergenic	-0.261467	5.16813e-05	0.0081708	0.000201086	0.0110511
2:9211406	cg15120743	0.578286	0.592245	0.703041	0.761396	0.753391	0.37442	0.675956	0.783192	0.69662	0.670282	0.260355	0.587132	0.338273	0.702992	0.758517	0.341162	0.922234	0.903334	0.857316	0.828833	0.832364	0.894465	0.884742	0.813767	0.801794	0.598579	0.859872		intergenic	-0.261293	5.16813e-05	0.0081708	0.000206663	0.0112161
3:45867935	cg00482389	0.554332	0.628625	0.712206	0.729634	0.766999	0.458316	0.599902	0.746332	0.741237	0.674335	0.267005	0.619014	0.399591	0.780649	0.743213	0.420622	0.877549	0.899326	0.87631	0.847807	0.899647	0.901588	0.925345	0.797715	0.857748	0.615126	0.875893	LZTFL1;LZTFL1;LZTFL1;LZTFL1	Body;Body;Body;Body	-0.260767	5.16813e-05	0.0081708	5.64339e-05	0.00572639
21:34383810	cg21052905	0.766465	0.677104	0.777194	0.818912	0.735495	0.458341	0.7965	0.861793	0.823545	0.729452	0.309099	0.6424	0.122242	0.751593	0.845519	0.495343	0.882338	0.921198	0.910956	0.945126	0.922031	0.959096	0.950249	0.937443	0.885568	0.663187	0.923778		intergenic	-0.260591	5.16813e-05	0.0081708	0.00134418	0.0295874
2:134084354	cg15427166	0.662776	0.691854	0.790386	0.78103	0.735262	0.407833	0.716812	0.823841	0.806362	0.691659	0.295505	0.692298	0.332786	0.726647	0.820814	0.723507	0.945304	0.956982	0.896428	0.933361	0.939207	0.914349	0.943235	0.93191	0.898606	0.668711	0.92882	MIR7853;NCKAP5;NCKAP5	Body;Body;Body	-0.260109	5.16813e-05	0.0081708	0.000141289	0.00925359
20:56289664	cg05559172	0.489429	0.553086	0.603673	0.623822	0.711363	0.413321	0.575709	0.693757	0.662137	0.592498	0.291986	0.650714	0.430111	0.680916	0.671563	0.450794	0.790568	0.898037	0.860097	0.787549	0.862886	0.744941	0.841276	0.906448	0.764085	0.56843	0.828432		intergenic	-0.260002	5.16813e-05	0.0081708	3.89295e-06	0.00143092
1:244512536	cg15713177	0.743095	0.798462	0.798293	0.852894	0.785089	0.479954	0.753104	0.86743	0.834561	0.773978	0.243796	0.669075	0.064039	0.783975	0.849227	0.531869	0.92448	0.963437	0.947782	0.94316	0.934488	0.893701	0.95637	0.955232	0.910044	0.676802	0.936522		intergenic	-0.259719	5.16813e-05	0.0081708	0.00314404	0.0454851
1:92048287	cg04510459	0.449929	0.521351	0.632467	0.702058	0.656151	0.249996	0.58317	0.650666	0.600034	0.581587	0.0820604	0.606254	0.12829	0.667004	0.68481	0.409889	0.802374	0.805115	0.740558	0.815828	0.763577	0.727157	0.783452	0.748659	0.765819	0.512857	0.772504		intergenic	-0.259647	5.16813e-05	0.0081708	0.000761234	0.0220649
4:16255438	cg10051588	0.600513	0.668485	0.755919	0.748258	0.792444	0.392235	0.761671	0.801703	0.722285	0.808744	0.149497	0.675504	0.444004	0.763244	0.836725	0.310009	0.910494	0.924556	0.902568	0.87069	0.885162	0.856415	0.937922	0.885167	0.918422	0.639452	0.899044	TAPT1-AS1;TAPT1-AS1	Body;Body	-0.259592	5.16813e-05	0.0081708	0.00106155	0.0262791
16:53856169	cg02992067	0.575285	0.558866	0.711261	0.777238	0.665328	0.349842	0.668755	0.791331	0.715935	0.697972	0.153432	0.631955	0.306591	0.740061	0.785889	0.398283	0.80533	0.881539	0.838072	0.842225	0.880958	0.870226	0.890239	0.851138	0.83422	0.595502	0.854883	FTO	Body	-0.259381	5.16813e-05	0.0081708	0.000601215	0.0194708
10:21844431	cg23133833	0.369173	0.396854	0.520064	0.624497	0.510005	0.252757	0.440511	0.557389	0.522824	0.408336	0.161589	0.47668	0.265489	0.572073	0.631693	0.409816	0.72754	0.650987	0.756619	0.691689	0.645927	0.703867	0.76032	0.711542	0.688923	0.444984	0.704157	MLLT10;MLLT10;MLLT10;MLLT10;MLLT10	Body;Body;Body;Body;Body	-0.259173	5.16813e-05	0.0081708	1.12677e-05	0.00247303
16:84133451	cg18095302	0.550862	0.528792	0.659953	0.595256	0.546098	0.337424	0.587277	0.624057	0.65794	0.444099	0.119367	0.548113	0.0887742	0.552754	0.640498	0.2877	0.728542	0.698708	0.726174	0.751149	0.727006	0.780999	0.752541	0.792329	0.738061	0.48556	0.743945	MBTPS1	Body	-0.258385	5.16813e-05	0.0081708	0.000355152	0.0148893
11:128333573	cg23800023	0.326825	0.335669	0.385986	0.467289	0.554237	0.314306	0.403578	0.498059	0.424395	0.358603	0.12967	0.447477	0.331119	0.456875	0.509775	0.243322	0.694375	0.580334	0.679097	0.60396	0.652049	0.650294	0.557034	0.682925	0.703766	0.386699	0.64487	ETS1;ETS1;ETS1	Body;Body;Body	-0.258171	5.16813e-05	0.0081708	7.74359e-07	0.000621523
14:35120380	cg16034603	0.688227	0.720137	0.812639	0.779701	0.73342	0.413378	0.72366	0.765827	0.745905	0.616568	0.244451	0.642848	0.319684	0.686778	0.839846	0.408513	0.882133	0.916539	0.85323	0.916433	0.876466	0.914696	0.937976	0.870297	0.859035	0.633849	0.891867		intergenic	-0.258018	5.16813e-05	0.0081708	0.000395478	0.0157715
17:66351368	cg01011462	0.616803	0.661832	0.787635	0.844275	0.741576	0.451736	0.760658	0.841274	0.785379	0.7819	0.291692	0.700639	0.354139	0.743039	0.793081	0.550126	0.926115	0.939201	0.928769	0.923405	0.936224	0.931037	0.944486	0.922579	0.89186	0.669112	0.927075	ARSG;ARSG	Body;Body	-0.257963	5.16813e-05	0.0081708	0.000180095	0.0104853
11:36541744	cg20261583	0.505506	0.412704	0.627057	0.6531	0.629719	0.372377	0.646044	0.669926	0.703082	0.663313	0.13101	0.564976	0.261563	0.594923	0.688128	0.338273	0.78263	0.790906	0.801132	0.720378	0.79467	0.805617	0.810322	0.803664	0.770527	0.528856	0.786649		intergenic	-0.257793	5.16813e-05	0.0081708	0.000218803	0.0115595
3:188286699	cg18205786	0.581216	0.564298	0.56847	0.624766	0.600433	0.498534	0.544322	0.678001	0.637273	0.540018	0.397509	0.680202	0.446255	0.585173	0.65225	0.398324	0.796324	0.838694	0.790665	0.760872	0.824096	0.867317	0.860059	0.841723	0.79912	0.562315	0.819875	LPP-AS1;LPP;LPP;LPP	TSS1500;Body;Body;Body	-0.257559	5.16813e-05	0.0081708	2.62148e-08	0.000116702
13:99698423	cg20132609	0.868479	0.723235	0.845526	0.822879	0.796854	0.429267	0.782459	0.903356	0.832364	0.773597	0.215176	0.746443	0.0917123	0.818271	0.917081	0.452125	0.953088	0.955172	0.945801	0.963341	0.937877	0.923906	0.955402	0.952478	0.925996	0.688676	0.945896	DOCK9;DOCK9	Body;Body	-0.257219	5.16813e-05	0.0081708	0.00581159	0.0622114
3:77874555	cg22931100	0.644882	0.591212	0.713135	0.751198	0.679922	0.409061	0.654163	0.739964	0.654546	0.72174	0.272709	0.543904	0.338962	0.687264	0.635218	0.487667	0.871624	0.931225	0.900199	0.801703	0.784127	0.849265	0.810131	0.891157	0.833156	0.595347	0.85251		intergenic	-0.257163	5.16813e-05	0.0081708	3.87713e-05	0.0046924
7:73119262	cg04956949	0.539419	0.655341	0.645585	0.600568	0.606512	0.42975	0.49025	0.729894	0.49452	0.668708	0.356104	0.5255	0.253904	0.717033	0.702485	0.432333	0.750331	0.860228	0.79505	0.789906	0.832509	0.827164	0.854713	0.820603	0.759354	0.552994	0.809984	STX1A;STX1A	Body;Body	-0.25699	5.16813e-05	0.0081708	1.6093e-05	0.00298641
5:32768395	cg26647771	0.681357	0.667394	0.790697	0.783945	0.779664	0.436292	0.719075	0.853203	0.759493	0.771609	0.235349	0.660886	0.258037	0.694878	0.811607	0.412236	0.926692	0.891689	0.878903	0.882851	0.913616	0.906611	0.911255	0.913313	0.888973	0.644733	0.901545	NPR3	Body	-0.256812	5.16813e-05	0.0081708	0.000795879	0.0225923
4:38101935	cg16978197	0.648058	0.688007	0.705285	0.743993	0.668296	0.396724	0.599759	0.765403	0.732136	0.550154	0.229806	0.625491	0.378705	0.676738	0.784702	0.53279	0.901719	0.891907	0.878948	0.853153	0.855093	0.865713	0.896943	0.813553	0.82503	0.607878	0.864673	TBC1D1;TBC1D1	Body;Body	-0.256795	5.16813e-05	0.0081708	6.96035e-05	0.00639256
5:166721949	cg00156147	0.0370424	0.0477024	0.105327	0.225195	0.13488	0.0550399	0.0663845	0.141488	0.0648691	0.187763	0.036952	0.190214	0.111894	0.148646	0.0713594	0.054188	0.296646	0.290375	0.489104	0.32627	0.446193	0.300753	0.332864	0.338833	0.432665	0.104934	0.361523	TENM2	Body	-0.256588	5.16813e-05	0.0081708	2.40581e-09	3.19457e-05
2:45465395	cg13414270	0.772126	0.614013	0.714717	0.746984	0.73401	0.404678	0.731415	0.822513	0.745718	0.647463	0.253492	0.630623	0.150954	0.740227	0.807131	0.352363	0.860375	0.920415	0.838596	0.906222	0.856144	0.844784	0.879186	0.844902	0.90694	0.616777	0.873063		intergenic	-0.256286	5.16813e-05	0.0081708	0.00140665	0.0302666
8:32181168	cg22408883	0.214454	0.317297	0.420172	0.504748	0.488863	0.189426	0.385262	0.414596	0.379705	0.466623	0.111068	0.457927	0.332329	0.363677	0.375114	0.292799	0.579431	0.674634	0.636217	0.570815	0.547455	0.716325	0.64895	0.599921	0.546013	0.357129	0.613307	NRG1	Body	-0.256178	5.16813e-05	0.0081708	1.65528e-06	0.000927289
16:71919362	cg19552598	0.597797	0.616071	0.61594	0.654478	0.580582	0.352294	0.576046	0.620934	0.61587	0.52516	0.261762	0.598802	0.116151	0.622123	0.667515	0.544754	0.762226	0.880188	0.737959	0.870889	0.824031	0.776125	0.827737	0.723845	0.720537	0.535392	0.791504	ZNF821;ZNF821;ZNF821	TSS1500;TSS1500;TSS1500	-0.256112	5.16813e-05	0.0081708	9.63534e-05	0.00758195
20:4116458	cg01711025	0.608484	0.687697	0.759862	0.768183	0.641498	0.437765	0.680942	0.778168	0.663729	0.655066	0.232408	0.645894	0.241077	0.666913	0.757063	0.337647	0.858998	0.870983	0.838023	0.826636	0.864606	0.826225	0.879374	0.910461	0.80821	0.59765	0.853724		intergenic	-0.256074	5.16813e-05	0.0081708	0.000398191	0.015819
22:44433563	cg17614531	0.566694	0.612169	0.689233	0.688002	0.672088	0.309368	0.581713	0.671595	0.617375	0.624101	0.105392	0.411431	0.299727	0.616846	0.668699	0.358246	0.910852	0.689741	0.709285	0.800062	0.83282	0.751555	0.897007	0.759766	0.725243	0.530792	0.786259	PARVB;PARVB;PARVB	Body;Body;5'UTR	-0.255467	5.16813e-05	0.0081708	0.000469108	0.0172191
1:234609003	cg04273604	0.140503	0.206868	0.145103	0.273218	0.232914	0.231212	0.204826	0.165089	0.30042	0.147096	0.212207	0.321648	0.217132	0.333532	0.324292	0.0831463	0.56961	0.455954	0.435391	0.35989	0.425098	0.433097	0.44403	0.601313	0.563503	0.2212	0.476432	TARBP1	Body	-0.255231	5.16813e-05	0.0081708	4.68291e-08	0.000162305
2:217360510	cg02395069	0.431642	0.458179	0.578083	0.631018	0.622417	0.332857	0.584908	0.663287	0.60032	0.604361	0.0821076	0.543883	0.0721871	0.600443	0.654697	0.388225	0.705372	0.671767	0.754277	0.722527	0.740563	0.801248	0.751637	0.814117	0.749663	0.490538	0.745686		intergenic	-0.255147	5.16813e-05	0.0081708	0.000608436	0.0195843
6:116708668	cg14514513	0.704927	0.648835	0.800748	0.812806	0.702897	0.460883	0.752343	0.877179	0.806997	0.753023	0.270094	0.678159	0.110697	0.747258	0.828304	0.547875	0.904859	0.935317	0.900972	0.929431	0.903702	0.918956	0.935911	0.896691	0.877608	0.656439	0.911494	DSE;DSE	5'UTR;5'UTR	-0.255055	5.16813e-05	0.0081708	0.00164682	0.0328746
8:37401721	cg13944407	0.633002	0.552281	0.573912	0.674867	0.597395	0.364501	0.595468	0.668526	0.644899	0.553236	0.317653	0.607291	0.184127	0.58366	0.647569	0.417283	0.757497	0.900855	0.762105	0.789979	0.717305	0.905968	0.799939	0.773926	0.732382	0.538479	0.793328		intergenic	-0.254849	5.16813e-05	0.0081708	4.21039e-05	0.00488564
5:131762326	cg03653573	0.637029	0.550893	0.677966	0.716527	0.684016	0.407651	0.643997	0.703891	0.711902	0.576823	0.241678	0.572821	0.0991525	0.646963	0.71996	0.362701	0.87425	0.827127	0.835835	0.867905	0.782052	0.825236	0.746891	0.757537	0.809405	0.559623	0.814026	C5orf56	Body	-0.254403	5.16813e-05	0.0081708	0.000563813	0.0189043
22:44185641	cg25660490	0.574851	0.576104	0.752353	0.772264	0.788022	0.45961	0.712846	0.79696	0.730256	0.726303	0.243658	0.64055	0.32848	0.708274	0.777861	0.416283	0.854524	0.853986	0.900429	0.881509	0.88753	0.873628	0.913416	0.863304	0.886204	0.625292	0.879392	EFCAB6;EFCAB6	5'UTR;5'UTR	-0.2541	5.16813e-05	0.0081708	0.000277463	0.0131242
1:17614144	cg08939394	0.702819	0.670587	0.720766	0.792142	0.673955	0.385854	0.675993	0.708801	0.75006	0.663567	0.190286	0.626272	0.282658	0.685474	0.759584	0.478807	0.836206	0.824244	0.897376	0.928096	0.867698	0.839309	0.873133	0.868889	0.845833	0.610477	0.864532		intergenic	-0.254055	5.16813e-05	0.0081708	0.000347298	0.01473
4:87932980	cg25924783	0.706627	0.768853	0.779778	0.840155	0.77322	0.437414	0.76029	0.887869	0.814539	0.648709	0.287362	0.676976	0.158973	0.758438	0.86283	0.558541	0.916424	0.94142	0.933744	0.916342	0.904226	0.892062	0.947153	0.940565	0.916916	0.670036	0.923206	AFF1;AFF1	Body;Body	-0.25317	5.16813e-05	0.0081708	0.00157657	0.0321177
20:42568264	cg26144749	0.733578	0.657757	0.778958	0.809724	0.786748	0.395658	0.768246	0.838917	0.753208	0.64363	0.310174	0.624068	0.126208	0.711325	0.824151	0.521449	0.886479	0.903382	0.903673	0.884594	0.930227	0.920891	0.899583	0.844601	0.887143	0.642737	0.895619	TOX2;TOX2;TOX2	Body;5'UTR;5'UTR	-0.252882	5.16813e-05	0.0081708	0.00135626	0.0297192
8:103580262	cg04678821	0.553482	0.525535	0.575144	0.622355	0.581431	0.376411	0.535613	0.647895	0.665155	0.502101	0.244009	0.522017	0.0874795	0.571788	0.647927	0.363935	0.691972	0.769328	0.695373	0.776691	0.790875	0.887451	0.711049	0.729925	0.734315	0.501392	0.754109		intergenic	-0.252717	5.16813e-05	0.0081708	0.000141881	0.0092718
1:16279468	cg05703302	0.375414	0.328215	0.444887	0.486744	0.444925	0.25608	0.418194	0.513815	0.444848	0.461625	0.0980771	0.428137	0.0729276	0.462987	0.49362	0.185713	0.616364	0.649723	0.708765	0.530272	0.628704	0.554042	0.619137	0.626554	0.666102	0.369763	0.622185	ZBTB17;ZBTB17;ZBTB17;ZBTB17	5'UTR;5'UTR;5'UTR;5'UTR	-0.252422	5.16813e-05	0.0081708	3.56491e-05	0.00449956
4:20044588	cg16924102	0.621216	0.582974	0.61467	0.578152	0.585493	0.318264	0.553864	0.648918	0.599692	0.538603	0.284985	0.6123	0.471968	0.631864	0.708439	0.436034	0.793413	0.883573	0.801443	0.83544	0.737336	0.802201	0.711586	0.787419	0.861201	0.549215	0.801512		intergenic	-0.252298	5.16813e-05	0.0081708	3.27367e-06	0.00130104
11:118933723	cg21594040	0.463535	0.500437	0.513391	0.551383	0.538372	0.333946	0.411153	0.546419	0.503891	0.426809	0.236082	0.579228	0.363996	0.504666	0.513681	0.383034	0.736478	0.78364	0.793941	0.667322	0.668428	0.649038	0.743211	0.737705	0.636206	0.460626	0.712886		intergenic	-0.252259	5.16813e-05	0.0081708	2.15958e-07	0.000336056
3:167799377	cg01893100	0.617782	0.62659	0.614378	0.640754	0.620369	0.422704	0.54122	0.678905	0.650117	0.746371	0.340705	0.648519	0.286171	0.733039	0.703433	0.488674	0.81967	0.855094	0.796186	0.911775	0.839361	0.89278	0.746855	0.81877	0.851644	0.584983	0.836904	GOLIM4	Body	-0.251921	5.16813e-05	0.0081708	1.94617e-05	0.00329547
2:224806760	cg02879423	0.589196	0.560062	0.720694	0.700814	0.647891	0.401781	0.557033	0.757355	0.650837	0.578776	0.252246	0.757897	0.456215	0.726285	0.645682	0.486677	0.82118	0.910273	0.834874	0.892241	0.874064	0.844211	0.829386	0.759831	0.83871	0.59309	0.844974	WDFY1	Body	-0.251884	5.16813e-05	0.0081708	2.78701e-05	0.00398786
13:24723265	cg07447769	0.578738	0.663842	0.61857	0.750909	0.653944	0.392303	0.706511	0.728799	0.659647	0.636534	0.33393	0.667073	0.314538	0.642938	0.7301	0.466161	0.804098	0.89638	0.84354	0.829549	0.88526	0.846314	0.853861	0.862653	0.805756	0.596534	0.84749		intergenic	-0.250957	5.16813e-05	0.0081708	2.80199e-05	0.00400344
16:57816244	cg17075323	0.579062	0.542699	0.606943	0.616346	0.603052	0.353769	0.55875	0.6282	0.648223	0.521269	0.249079	0.563336	0.15278	0.573054	0.603813	0.457953	0.703156	0.824143	0.781355	0.773714	0.795753	0.820291	0.735266	0.706868	0.762781	0.516146	0.767036	KIFC3;KIFC3;KIFC3	5'UTR;Body;Body	-0.250891	5.16813e-05	0.0081708	3.92847e-05	0.00472385
13:50074189	cg16213217	0.663546	0.604139	0.755312	0.747879	0.699254	0.427707	0.693843	0.798994	0.7456	0.648228	0.156717	0.581025	0.369286	0.717393	0.746101	0.445375	0.871233	0.85587	0.809739	0.88941	0.850617	0.921297	0.868338	0.864403	0.83939	0.612525	0.863366	PHF11;PHF11	Body;5'UTR	-0.250841	5.16813e-05	0.0081708	0.000354949	0.0148853
4:141011425	cg01848728	0.655361	0.702235	0.709241	0.718093	0.692902	0.457922	0.631819	0.805759	0.672852	0.661599	0.376608	0.74187	0.560353	0.671392	0.66292	0.683694	0.943761	0.912356	0.921322	0.905168	0.913013	0.888034	0.871173	0.892614	0.861935	0.650289	0.901042	MAML3	Body	-0.250753	5.16813e-05	0.0081708	4.5087e-07	0.000485418
13:114829496	cg10800346	0.596995	0.442601	0.519292	0.606727	0.566793	0.296761	0.601584	0.544917	0.612353	0.500286	0.0996336	0.570913	0.108534	0.53983	0.643825	0.266629	0.688688	0.777401	0.697522	0.655991	0.644228	0.828561	0.808769	0.696116	0.687781	0.469855	0.720562	RASA3	Body	-0.250707	5.16813e-05	0.0081708	0.000517736	0.0181137
6:138053459	cg15848824	0.774521	0.718989	0.824182	0.793011	0.814684	0.510845	0.759709	0.850374	0.845461	0.675184	0.134539	0.745297	0.0842886	0.775301	0.861274	0.367856	0.914109	0.870868	0.905778	0.909258	0.935773	0.884045	0.941742	0.899735	0.917508	0.65847	0.908757	LOC100507406;LOC100507406	Body;Body	-0.250287	5.16813e-05	0.0081708	0.00699321	0.0683132
12:60366859	cg10185759	0.15197	0.158777	0.150603	0.223878	0.220228	0.18293	0.101545	0.275193	0.32219	0.27109	0.187498	0.231064	0.216229	0.247827	0.30078	0.280746	0.520234	0.598049	0.422121	0.441729	0.511204	0.413987	0.527532	0.343367	0.453699	0.220159	0.470214		intergenic	-0.250054	5.16813e-05	0.0081708	5.90628e-09	5.40422e-05
2:46374225	cg03295998	0.664475	0.693373	0.769805	0.800121	0.696239	0.523981	0.791852	0.865709	0.828576	0.705548	0.432352	0.658017	0.263195	0.761532	0.78814	0.542555	0.931332	0.921764	0.925454	0.940424	0.910199	0.951466	0.943458	0.8919	0.901266	0.674092	0.92414	PRKCE	Body	-0.250048	5.16813e-05	0.0081708	0.000128383	0.00880035
12:47584438	cg16847214	0.698689	0.660239	0.761043	0.737068	0.775091	0.430372	0.764006	0.80102	0.748763	0.685323	0.30231	0.634867	0.160056	0.734922	0.786777	0.489919	0.837011	0.881018	0.881776	0.918944	0.91999	0.885077	0.923163	0.872245	0.851199	0.635654	0.885603	PCED1B;PCED1B	5'UTR;5'UTR	-0.249949	5.16813e-05	0.0081708	0.000758679	0.0220318
15:83220472	cg25177851	0.535263	0.487431	0.625546	0.552413	0.579395	0.449327	0.628263	0.700705	0.42715	0.532882	0.307921	0.55604	0.43009	0.607789	0.421055	0.5157	0.778918	0.75441	0.728	0.903441	0.784758	0.785991	0.740584	0.709971	0.758998	0.522311	0.771675	CPEB1;CPEB1;CPEB1;CPEB1;CPEB1;CPEB1	Body;Body;Body;Body;Body;Body	-0.249364	5.16813e-05	0.0081708	4.6679e-07	0.000493731
8:29522838	cg13518625	0.117482	0.109879	0.248904	0.380552	0.362	0.0799044	0.273198	0.362789	0.3489	0.337211	0.0166931	0.243001	0.0377169	0.373257	0.329568	0.0746502	0.531401	0.424306	0.496396	0.385056	0.480108	0.563916	0.38345	0.559707	0.497185	0.230982	0.480169		intergenic	-0.249188	5.16813e-05	0.0081708	3.23568e-05	0.00430325
1:101093109	cg08017075	0.714407	0.697906	0.713302	0.781112	0.695278	0.514561	0.684413	0.817874	0.809661	0.641154	0.593311	0.661128	0.18312	0.745562	0.802641	0.606597	0.930743	0.940706	0.864802	0.933722	0.914663	0.929919	0.95219	0.889527	0.880931	0.666377	0.915245	LINC01349	Body	-0.248868	5.16813e-05	0.0081708	8.37952e-05	0.00704883
6:136257948	cg22935422	0.563424	0.577019	0.698868	0.740594	0.689476	0.415303	0.607427	0.759802	0.683051	0.6532	0.190074	0.598614	0.335646	0.643202	0.704389	0.400288	0.8641	0.762386	0.828793	0.890822	0.7966	0.779539	0.876184	0.873361	0.775033	0.578774	0.827424	PDE7B	Body	-0.24865	5.16813e-05	0.0081708	0.000180084	0.0104853
12:12111838	cg24438354	0.42479	0.37307	0.516446	0.532653	0.551586	0.235393	0.520209	0.530623	0.528493	0.468212	0.107074	0.50883	0.0843171	0.528344	0.552131	0.37041	0.724314	0.580787	0.613125	0.707231	0.726288	0.738527	0.707657	0.642199	0.640852	0.427036	0.675665		intergenic	-0.248628	5.16813e-05	0.0081708	0.000127027	0.00874984
3:114591411	cg24084872	0.2557	0.411687	0.319978	0.319784	0.334005	0.119117	0.256247	0.384905	0.356042	0.214968	0.0682982	0.302827	0.0582033	0.374271	0.392196	0.182979	0.453598	0.6186	0.466965	0.581237	0.599817	0.460104	0.505228	0.426821	0.571682	0.27195	0.52045	ZBTB20-AS3;ZBTB20;ZBTB20;ZBTB20	TSS1500;Body;5'UTR;5'UTR	-0.2485	5.16813e-05	0.0081708	5.65693e-06	0.00174852
20:56289697	cg19082559	0.570806	0.644054	0.776219	0.796827	0.709299	0.40487	0.606515	0.808661	0.709706	0.59616	0.283724	0.656784	0.376468	0.681639	0.773123	0.485559	0.848773	0.910551	0.873803	0.843024	0.829148	0.892224	0.907251	0.844528	0.844445	0.617526	0.865972		intergenic	-0.248446	5.16813e-05	0.0081708	0.000121291	0.008544
2:125183768	cg10266681	0.424603	0.483637	0.560182	0.699467	0.635495	0.463229	0.508483	0.533569	0.489363	0.441851	0.473451	0.681428	0.72482	0.430091	0.54555	0.677824	0.769354	0.759302	0.796798	0.769165	0.790583	0.773989	0.834172	0.874028	0.801283	0.548315	0.796519	CNTNAP5	Body	-0.248204	5.16813e-05	0.0081708	4.6099e-07	0.000492688
2:232026849	cg19262555	0.335543	0.323424	0.501321	0.518987	0.456672	0.208899	0.375894	0.506683	0.430669	0.251964	0.083491	0.502577	0.144415	0.406655	0.496141	0.374479	0.569771	0.665683	0.612402	0.611396	0.760169	0.546062	0.591826	0.553379	0.651168	0.369863	0.617984	PSMD1;PSMD1;PSMD1	Body;Body;Body	-0.248121	5.16813e-05	0.0081708	3.85648e-05	0.00467828
1:61062884	cg23503317	0.730783	0.767783	0.849203	0.88114	0.802271	0.488618	0.795957	0.926461	0.850551	0.765815	0.319402	0.730619	0.336629	0.780725	0.90059	0.444896	0.966783	0.956709	0.950325	0.970679	0.941357	0.959056	0.981446	0.95372	0.945987	0.710715	0.958451		intergenic	-0.247736	5.16813e-05	0.0081708	0.00116724	0.027538
7:42251735	cg22411165	0.423068	0.684248	0.623103	0.716786	0.658652	0.515572	0.439661	0.651135	0.629061	0.606822	0.297996	0.670397	0.579916	0.618464	0.594513	0.687472	0.817461	0.818108	0.876795	0.856531	0.857447	0.818269	0.846253	0.822968	0.801227	0.587304	0.835007	GLI3	Body	-0.247702	5.16813e-05	0.0081708	1.62479e-06	0.000916949
16:15685126	cg02229757	0.547563	0.467077	0.622371	0.613027	0.583061	0.263847	0.574776	0.636217	0.599465	0.511264	0.085463	0.405464	0.0436821	0.613304	0.60899	0.2689	0.636743	0.723893	0.72319	0.6811	0.708137	0.84741	0.757801	0.695871	0.64106	0.465279	0.712801		intergenic	-0.247521	5.16813e-05	0.0081708	0.00132743	0.0294001
7:75226291	cg25865751	0.484984	0.466886	0.478546	0.563358	0.508593	0.342083	0.465391	0.54026	0.597988	0.385576	0.258577	0.611308	0.281438	0.521981	0.620297	0.383856	0.713851	0.727217	0.771039	0.720243	0.730266	0.762658	0.631654	0.640177	0.754338	0.469445	0.716827	HIP1;HIP1	Body;Body	-0.247382	5.16813e-05	0.0081708	2.28483e-06	0.00107321
5:71363693	cg11955974	0.705372	0.689416	0.805456	0.78372	0.75566	0.429432	0.69691	0.821989	0.779531	0.7321	0.215996	0.619996	0.297933	0.724075	0.826872	0.505669	0.93515	0.919757	0.889366	0.948036	0.835753	0.863584	0.933616	0.870302	0.875086	0.649383	0.896739		intergenic	-0.247356	5.16813e-05	0.0081708	0.000800136	0.0226597
1:161928473	cg07375364	0.655575	0.644786	0.741903	0.777736	0.741049	0.416576	0.72087	0.812229	0.807717	0.787919	0.22259	0.6725	0.366354	0.709287	0.818461	0.545385	0.909781	0.940751	0.846417	0.922684	0.923629	0.868679	0.927982	0.906316	0.85088	0.652559	0.89968	ATF6	3'UTR	-0.247121	5.16813e-05	0.0081708	0.000428764	0.016459
4:40623895	cg27335760	0.794005	0.775556	0.810131	0.819614	0.824195	0.402982	0.819453	0.88158	0.849472	0.781692	0.285991	0.640369	0.105499	0.801373	0.844679	0.397836	0.88425	0.935553	0.911022	0.964172	0.947232	0.914313	0.948917	0.905394	0.907295	0.677152	0.924239	RBM47	5'UTR	-0.247087	5.16813e-05	0.0081708	0.00566558	0.0613431
3:159646501	cg00975624	0.443087	0.327313	0.29937	0.389444	0.442514	0.252917	0.413775	0.539383	0.348623	0.451138	0.226543	0.419481	0.09282	0.5177	0.372229	0.330285	0.682436	0.580245	0.617766	0.593102	0.635616	0.601926	0.595967	0.587548	0.628935	0.366664	0.613727		intergenic	-0.247063	5.16813e-05	0.0081708	1.75287e-06	0.000953173
20:51026857	cg10236838	0.173784	0.185104	0.177462	0.306125	0.370553	0.105819	0.270042	0.170958	0.378217	0.186987	0.0722259	0.395171	0.209009	0.344883	0.34449	0.347125	0.473051	0.528138	0.550604	0.592432	0.440168	0.410398	0.47066	0.46925	0.558456	0.252372	0.49924		intergenic	-0.246868	5.16813e-05	0.0081708	1.28135e-06	0.000821726
1:168290445	cg01415836	0.535035	0.693291	0.672086	0.74339	0.770169	0.367767	0.703938	0.798095	0.72496	0.718301	0.163908	0.668669	0.35106	0.760973	0.755002	0.525058	0.864929	0.891163	0.872121	0.888925	0.805769	0.82684	0.909691	0.886869	0.872401	0.621981	0.868745		intergenic	-0.246764	5.16813e-05	0.0081708	0.000622218	0.0198218
1:52110291	cg01556702	0.694415	0.612771	0.856644	0.850087	0.770342	0.441368	0.726937	0.909407	0.868041	0.811086	0.245355	0.693015	0.391936	0.819988	0.91853	0.66807	0.950096	0.961005	0.951781	0.962111	0.958545	0.918735	0.956055	0.95026	0.953609	0.704874	0.951355	OSBPL9;OSBPL9;OSBPL9;OSBPL9;OSBPL9	Body;Body;Body;Body;Body	-0.246481	5.16813e-05	0.0081708	0.00108853	0.0266095
7:106065603	cg03370270	0.539654	0.567749	0.605082	0.593368	0.625666	0.392967	0.5308	0.587018	0.619157	0.422731	0.29013	0.568937	0.0642957	0.595278	0.657709	0.409374	0.723282	0.83713	0.710951	0.820936	0.682714	0.705771	0.762617	0.767201	0.745399	0.50437	0.750667		intergenic	-0.246297	5.16813e-05	0.0081708	0.000134677	0.00902114
1:79299324	cg27513759	0.726278	0.741302	0.750823	0.857916	0.792572	0.495781	0.737444	0.825251	0.760269	0.653741	0.388026	0.597	0.182965	0.736652	0.775683	0.570078	0.896839	0.936138	0.903608	0.930455	0.927916	0.927084	0.901567	0.872799	0.877304	0.661986	0.90819		intergenic	-0.246204	5.16813e-05	0.0081708	0.000466739	0.0171878
3:10247487	cg13419330	0.722173	0.623834	0.79762	0.797661	0.696679	0.406075	0.67853	0.802012	0.747554	0.661572	0.266304	0.570782	0.300169	0.728448	0.777897	0.571765	0.915266	0.838813	0.86791	0.928372	0.844402	0.901705	0.853478	0.911413	0.862787	0.634317	0.880461	IRAK2	Body	-0.246143	5.16813e-05	0.0081708	0.000339867	0.0145789
8:21603339	cg09662480	0.789502	0.667801	0.782261	0.868578	0.795018	0.507461	0.747702	0.85345	0.781892	0.679616	0.339257	0.73714	0.297983	0.709755	0.845603	0.464776	0.926339	0.891786	0.913604	0.930802	0.918634	0.968297	0.945348	0.945975	0.881456	0.679237	0.924693	GFRA2;GFRA2;GFRA2	Body;Body;Body	-0.245456	5.16813e-05	0.0081708	0.000525394	0.0182428
1:20737787	cg16357353	0.672082	0.60147	0.706637	0.72517	0.711266	0.438141	0.683107	0.77346	0.728143	0.673699	0.389799	0.579756	0.259489	0.6869	0.739381	0.37472	0.889623	0.864311	0.859592	0.899718	0.816393	0.872063	0.831953	0.844527	0.807224	0.608951	0.853934		intergenic	-0.244982	5.16813e-05	0.0081708	0.000124037	0.00864238
1:201265254	cg14801874	0.472177	0.518471	0.648614	0.696841	0.616745	0.327571	0.642236	0.714137	0.668448	0.58162	0.0969809	0.536925	0.163384	0.605836	0.643808	0.405343	0.815883	0.728085	0.785193	0.749119	0.731034	0.832731	0.736259	0.749723	0.766602	0.521196	0.76607	PKP1;PKP1	Body;Body	-0.244874	5.16813e-05	0.0081708	0.000763771	0.0220977
3:146686396	cg17496808	0.380681	0.39715	0.577086	0.656252	0.61663	0.404072	0.615281	0.598367	0.606604	0.652406	0.160969	0.565141	0.200925	0.629822	0.640441	0.279476	0.718087	0.737468	0.697536	0.805985	0.767461	0.698663	0.841818	0.68525	0.740398	0.498831	0.74363		intergenic	-0.244798	5.16813e-05	0.0081708	0.000348631	0.0147577
17:9998770	cg13794868	0.68844	0.733742	0.773759	0.773915	0.749493	0.395078	0.70685	0.836673	0.776282	0.629083	0.292229	0.706888	0.33643	0.728837	0.815596	0.379278	0.899308	0.872033	0.876902	0.885858	0.934651	0.901912	0.920167	0.864546	0.853968	0.645161	0.889927	GAS7	Body	-0.244766	5.16813e-05	0.0081708	0.000646222	0.0202284
3:158429954	cg08888763	0.614913	0.696598	0.636698	0.678203	0.64445	0.31706	0.602133	0.677914	0.640232	0.557072	0.311451	0.592583	0.0976604	0.571367	0.664778	0.572682	0.783858	0.763672	0.791104	0.866225	0.833648	0.735474	0.869003	0.801024	0.750562	0.554737	0.799397	RARRES1;RARRES1	Body;Body	-0.244659	5.16813e-05	0.0081708	0.000290251	0.0134311
1:12498792	cg01146810	0.736705	0.667821	0.785903	0.795405	0.744379	0.470624	0.739148	0.847451	0.768154	0.704859	0.341485	0.677501	0.107443	0.723498	0.828026	0.667853	0.925099	0.912998	0.894906	0.904704	0.904263	0.900203	0.925302	0.929912	0.869503	0.662891	0.907432	VPS13D;VPS13D	Body;Body	-0.244541	5.16813e-05	0.0081708	0.00119653	0.0278693
11:102317534	cg18123789	0.488639	0.631423	0.641695	0.663589	0.619489	0.396942	0.549417	0.700019	0.638659	0.521123	0.294879	0.630542	0.425593	0.570991	0.659574	0.486565	0.814786	0.802877	0.791098	0.809806	0.849511	0.718483	0.779658	0.818999	0.831245	0.557446	0.801829	TMEM123	Body	-0.244383	5.16813e-05	0.0081708	2.44518e-06	0.00111273
11:117254987	cg03847034	0.683402	0.523398	0.7576	0.767244	0.724046	0.401164	0.721067	0.763055	0.74651	0.718574	0.310824	0.61301	0.364071	0.694285	0.777859	0.371845	0.85523	0.871839	0.831657	0.89798	0.834242	0.878091	0.901049	0.882403	0.836711	0.621122	0.865467	CEP164;CEP164	Body;Body	-0.244345	5.16813e-05	0.0081708	0.000267574	0.0128808
6:46293571	cg06665622	0.670848	0.707541	0.719485	0.81299	0.752889	0.479176	0.730576	0.864974	0.730918	0.704805	0.32731	0.73649	0.407917	0.782027	0.861188	0.560311	0.951749	0.87853	0.887351	0.931826	0.941344	0.916853	0.948526	0.951208	0.892639	0.67809	0.922225	RCAN2	TSS200	-0.244135	5.16813e-05	0.0081708	0.000123374	0.00861644
2:27984686	cg05275832	0.611203	0.626019	0.593793	0.772086	0.67533	0.542329	0.747438	0.367349	0.697738	0.796424	0.408373	0.627787	0.42766	0.675301	0.702519	0.386045	0.905132	0.904696	0.802573	0.869717	0.811168	0.80505	0.857759	0.798973	0.87427	0.603587	0.847704		intergenic	-0.244117	5.16813e-05	0.0081708	3.97558e-05	0.00475467
2:216769058	cg19756830	0.853418	0.793067	0.832818	0.892753	0.886944	0.439015	0.864413	0.892301	0.863622	0.714701	0.275521	0.663829	0.120688	0.806867	0.902534	0.538685	0.948621	0.938258	0.950461	0.955487	0.949989	0.962591	0.965382	0.950433	0.952954	0.708824	0.952686		intergenic	-0.243863	5.16813e-05	0.0081708	0.00640295	0.0653314
3:170025797	cg27172884	0.547736	0.579387	0.595747	0.614365	0.519495	0.356458	0.568947	0.569818	0.693423	0.470297	0.370625	0.585293	0.372079	0.65321	0.606143	0.612098	0.76394	0.784974	0.786512	0.817677	0.768064	0.730735	0.837413	0.823383	0.783522	0.544695	0.788469		intergenic	-0.243774	5.16813e-05	0.0081708	4.67794e-07	0.000493731
7:35636004	cg13731086	0.456167	0.465007	0.629911	0.672507	0.63668	0.485359	0.584958	0.574395	0.534662	0.659521	0.495692	0.712356	0.536927	0.563207	0.497602	0.448769	0.869739	0.713962	0.807974	0.853451	0.793431	0.846455	0.719966	0.802392	0.822213	0.559607	0.803287		intergenic	-0.243679	5.16813e-05	0.0081708	6.27685e-08	0.000193574
9:132730971	cg03331763	0.633798	0.635633	0.642783	0.75537	0.744961	0.42709	0.658242	0.797126	0.752396	0.671919	0.276604	0.646758	0.344687	0.76808	0.771386	0.705988	0.837377	0.8961	0.899958	0.836107	0.885548	0.878645	0.920413	0.919663	0.875257	0.639551	0.88323	FNBP1	Body	-0.243679	5.16813e-05	0.0081708	0.000129143	0.00882536
11:120271975	cg04493942	0.329748	0.475243	0.530323	0.572973	0.4633	0.317215	0.313983	0.383965	0.526313	0.410082	0.258446	0.606088	0.369122	0.619207	0.577272	0.559663	0.669337	0.647715	0.661642	0.688261	0.709021	0.785241	0.834201	0.63238	0.677775	0.457059	0.700619	ARHGEF12;ARHGEF12;ARHGEF12	5'UTR;Body;Body	-0.24356	5.16813e-05	0.0081708	8.91107e-06	0.00218266
19:3451135	cg03281139	0.541257	0.474157	0.617674	0.681994	0.53141	0.428551	0.468843	0.685586	0.676007	0.623936	0.374078	0.536621	0.0983553	0.63574	0.676256	0.439787	0.688877	0.835816	0.794488	0.785113	0.791568	0.739065	0.836842	0.703501	0.787585	0.530641	0.773651	NFIC;NFIC	Body;Body	-0.24301	5.16813e-05	0.0081708	0.000138936	0.009169
2:179417916	cg16910097	0.742214	0.722594	0.872008	0.882473	0.796102	0.467036	0.815364	0.916069	0.835934	0.773639	0.336169	0.64935	0.376329	0.791786	0.829311	0.553669	0.978714	0.933419	0.958001	0.954008	0.959421	0.946418	0.963453	0.955727	0.926105	0.710003	0.952807	TTN-AS1;TTN-AS1;TTN;TTN;TTN;TTN;TTN;TTN;MIR548N	Body;Body;Body;Body;Body;Body;Body;Body;Body	-0.242804	5.16813e-05	0.0081708	0.000628541	0.0199102
4:159918056	cg22266824	0.210034	0.216692	0.318145	0.302994	0.330026	0.152279	0.204362	0.343337	0.290152	0.2116	0.137846	0.303432	0.287275	0.262647	0.36834	0.118926	0.491928	0.572882	0.489042	0.52516	0.526785	0.489241	0.494449	0.44912	0.42848	0.25363	0.496343	C4orf45	Body	-0.242713	5.16813e-05	0.0081708	9.38958e-09	6.92857e-05
5:9188345	cg16156308	0.758418	0.75754	0.799694	0.836197	0.775959	0.446336	0.716282	0.889701	0.837123	0.760578	0.24482	0.655019	0.254523	0.7973	0.853962	0.404696	0.89552	0.899203	0.919338	0.916352	0.928549	0.926433	0.944454	0.919811	0.902191	0.674259	0.916872	SEMA5A	Body	-0.242613	5.16813e-05	0.0081708	0.0025946	0.0413121
3:64894275	cg10926971	0.602573	0.467701	0.670093	0.777791	0.854691	0.593319	0.793108	0.721587	0.784953	0.676285	0.313565	0.667784	0.501372	0.776589	0.793457	0.621405	0.855401	0.897672	0.925187	0.90547	0.893759	0.910962	0.936082	0.905083	0.92545	0.663517	0.906119	ADAMTS9-AS2;MIR548A2	Body;Body	-0.242602	5.16813e-05	0.0081708	5.09583e-05	0.00543519
8:134931756	cg03183540	0.658778	0.551694	0.679712	0.685358	0.641207	0.411694	0.62882	0.708445	0.666426	0.584791	0.30155	0.461121	0.0330422	0.634666	0.631581	0.384711	0.7358	0.808428	0.792838	0.74596	0.803436	0.836848	0.812405	0.793537	0.726932	0.541475	0.78402		intergenic	-0.242546	5.16813e-05	0.0081708	0.000698955	0.0211266
12:43151042	cg14543913	0.696794	0.65909	0.774092	0.781947	0.689155	0.504101	0.695775	0.862931	0.797416	0.785108	0.391636	0.660474	0.328049	0.743312	0.790724	0.489108	0.899919	0.914945	0.875516	0.92927	0.89671	0.902933	0.932154	0.903781	0.915154	0.665607	0.90782		intergenic	-0.242213	5.16813e-05	0.0081708	0.000129028	0.00882362
2:227517346	cg27092594	0.712578	0.703817	0.818081	0.798142	0.798453	0.394017	0.780182	0.871791	0.849747	0.803509	0.157696	0.672477	0.0793755	0.80124	0.832305	0.56562	0.896812	0.920513	0.922394	0.910426	0.906166	0.89755	0.908911	0.88479	0.915249	0.664939	0.906979		intergenic	-0.242039	5.16813e-05	0.0081708	0.00751224	0.070849
1:159145638	cg24580655	0.344004	0.52913	0.561707	0.637025	0.575552	0.487914	0.59445	0.709821	0.604535	0.60613	0.269795	0.559972	0.426574	0.563774	0.695488	0.499386	0.752205	0.815677	0.771639	0.77698	0.823368	0.794437	0.7959	0.740714	0.781053	0.541579	0.783553	CADM3;CADM3	Body;Body	-0.241974	5.16813e-05	0.0081708	3.51863e-06	0.00134717
20:10021017	cg14837810	0.61454	0.625164	0.67751	0.716982	0.656788	0.379832	0.661108	0.754482	0.720615	0.645138	0.296696	0.606866	0.0898644	0.660181	0.729367	0.432446	0.799541	0.852354	0.823374	0.884408	0.827719	0.760493	0.889224	0.758726	0.7934	0.579224	0.821027	ANKEF1;ANKEF1;ANKEF1;SNAP25-AS1	5'UTR;Body;Body;Body	-0.241803	5.16813e-05	0.0081708	0.000862209	0.0235868
8:65669140	cg05304815	0.766129	0.781861	0.830683	0.837657	0.790694	0.437593	0.80939	0.885878	0.812139	0.701012	0.303938	0.696276	0.0923069	0.821521	0.846299	0.525215	0.92378	0.932064	0.926399	0.932744	0.936218	0.938923	0.952592	0.899637	0.886726	0.683662	0.925454	CYP7B1	Body	-0.241792	5.16813e-05	0.0081708	0.0043677	0.0538255
18:20807400	cg24287140	0.579327	0.799496	0.745905	0.737922	0.708625	0.449998	0.622671	0.702971	0.722509	0.749033	0.288809	0.669345	0.330002	0.728534	0.746916	0.476573	0.918758	0.879942	0.847189	0.880715	0.840675	0.888875	0.853613	0.845516	0.876622	0.628665	0.870212	CABLES1;CABLES1;CABLES1;CABLES1	Body;Body;Body;Body	-0.241547	5.16813e-05	0.0081708	0.000165342	0.0100456
1:209941813	cg17990510	0.704734	0.634647	0.750459	0.751076	0.668445	0.391653	0.728641	0.811868	0.807601	0.664349	0.372114	0.618555	0.228292	0.702801	0.789509	0.704065	0.892016	0.889343	0.86919	0.894717	0.90703	0.886848	0.891439	0.878482	0.870273	0.64555	0.886593	TRAF3IP3;TRAF3IP3;TRAF3IP3	TSS200;Body;Body	-0.241043	5.16813e-05	0.0081708	0.000317199	0.0140673
12:112534559	cg18700744	0.738698	0.603115	0.79524	0.794668	0.76741	0.449816	0.751916	0.815483	0.744688	0.714213	0.246022	0.603181	0.067368	0.740822	0.793974	0.498756	0.868976	0.834123	0.883182	0.903637	0.893329	0.883444	0.898394	0.865073	0.832915	0.632836	0.873675	NAA25	Body	-0.240839	5.16813e-05	0.0081708	0.00328338	0.0464231
1:235147744	cg03518729	0.851514	0.731856	0.771901	0.835615	0.781125	0.506105	0.803811	0.892865	0.855735	0.628784	0.449913	0.716874	0.165047	0.785035	0.866876	0.534653	0.937798	0.932081	0.930406	0.952001	0.947595	0.958288	0.951568	0.920678	0.921569	0.698607	0.939109		intergenic	-0.240503	5.16813e-05	0.0081708	0.00140725	0.0302705
3:13894328	cg10460033	0.589321	0.524839	0.590388	0.676272	0.645798	0.384057	0.615388	0.644164	0.597892	0.670331	0.312288	0.503514	0.105672	0.588876	0.640741	0.434574	0.770951	0.888728	0.697708	0.810929	0.738909	0.843623	0.725877	0.748366	0.733998	0.532757	0.773232	WNT7A	Body	-0.240475	5.16813e-05	0.0081708	0.000196654	0.0109346
11:102470832	cg22885409	0.656292	0.71268	0.749898	0.749914	0.674532	0.442565	0.74196	0.778452	0.73107	0.631377	0.276818	0.588548	0.218758	0.67368	0.726548	0.402095	0.862704	0.837093	0.810222	0.862425	0.838401	0.929186	0.879837	0.837275	0.794385	0.609699	0.85017	MMP20	Body	-0.240471	5.16813e-05	0.0081708	0.000587142	0.0192572
3:111313065	cg23670794	0.76124	0.687961	0.825074	0.861676	0.729594	0.452682	0.771963	0.803837	0.802993	0.761453	0.240413	0.67303	0.330235	0.788235	0.835634	0.35672	0.936839	0.921727	0.897295	0.89878	0.921176	0.881378	0.944214	0.871359	0.899934	0.667671	0.908078	ZBED2;CD96;CD96	5'UTR;Body;Body	-0.240407	5.16813e-05	0.0081708	0.00184785	0.0348005
17:19313024	cg11289100	0.513394	0.572833	0.608152	0.714695	0.590822	0.306757	0.634078	0.672913	0.522941	0.676886	0.232094	0.558469	0.359472	0.671746	0.525742	0.504287	0.720885	0.788495	0.779505	0.841646	0.757761	0.783086	0.84477	0.726666	0.794986	0.54158	0.781978	RNF112	TSS1500	-0.240398	5.16813e-05	0.0081708	4.1987e-05	0.00488369
16:84058601	cg08382534	0.701313	0.842578	0.851288	0.863995	0.749178	0.368573	0.761279	0.860777	0.81901	0.807623	0.192166	0.606098	0.277869	0.741414	0.876	0.41408	0.926357	0.91112	0.904328	0.881038	0.899796	0.952224	0.923684	0.898079	0.903538	0.670828	0.911129	SLC38A8	Body	-0.240302	5.16813e-05	0.0081708	0.00483571	0.0566351
3:152040761	cg18146175	0.520265	0.461174	0.430229	0.553845	0.643456	0.437547	0.401479	0.595827	0.591516	0.457559	0.31166	0.498344	0.333757	0.596761	0.575851	0.628664	0.660165	0.77476	0.699092	0.723792	0.815131	0.755757	0.790539	0.68047	0.783045	0.502371	0.742528	MBNL1;MBNL1;MBNL1;MBNL1;MBNL1;MBNL1;MBNL1	Body;Body;Body;Body;Body;Body;Body	-0.240157	5.16813e-05	0.0081708	1.2613e-06	0.000810576
13:100464994	cg18809890	0.601105	0.692276	0.736815	0.761219	0.722757	0.448764	0.703008	0.776826	0.696579	0.61784	0.33695	0.61341	0.3569	0.656298	0.70148	0.525493	0.870461	0.881792	0.853639	0.875941	0.879364	0.809155	0.906422	0.872832	0.806227	0.621732	0.861759	CLYBL;CLYBL;LOC101927437	Body;Body;Body	-0.240027	5.16813e-05	0.0081708	3.50259e-05	0.00445983
2:64019783	cg05953639	0.732962	0.721142	0.799701	0.874085	0.769757	0.435213	0.772682	0.833305	0.805152	0.755352	0.345201	0.70755	0.43773	0.795964	0.811993	0.336773	0.919837	0.909286	0.924639	0.934873	0.940585	0.944929	0.937931	0.89933	0.896088	0.68341	0.923055		intergenic	-0.239645	5.16813e-05	0.0081708	0.000723397	0.0214871
7:13889871	cg06936290	0.735921	0.628527	0.782839	0.7987	0.746155	0.512661	0.781775	0.813281	0.739661	0.723732	0.245131	0.633335	0.100153	0.751791	0.807524	0.451798	0.827529	0.906065	0.892206	0.925059	0.891797	0.886816	0.926377	0.818613	0.849201	0.640811	0.880407		intergenic	-0.239596	5.16813e-05	0.0081708	0.00290639	0.0437309
1:85412002	cg25795716	0.752226	0.721425	0.79463	0.796541	0.780768	0.383866	0.725756	0.850166	0.848679	0.790399	0.179649	0.737635	0.301541	0.75596	0.806833	0.292592	0.898567	0.869894	0.926227	0.916598	0.912969	0.896776	0.911841	0.863515	0.876214	0.657417	0.896956	MCOLN2	Body	-0.239539	5.16813e-05	0.0081708	0.00452185	0.0547855
4:6836696	cg18402315	0.666119	0.770565	0.768804	0.795986	0.746747	0.508368	0.758045	0.84381	0.786713	0.714116	0.334576	0.743402	0.376214	0.754671	0.820941	0.56212	0.961953	0.92041	0.909469	0.924609	0.916436	0.945418	0.947302	0.939019	0.849431	0.68445	0.923783	KIAA0232;KIAA0232	Body;Body	-0.239333	5.16813e-05	0.0081708	0.000155971	0.00975332
6:18502061	cg12828399	0.632155	0.613626	0.704707	0.713316	0.674004	0.40365	0.675823	0.707161	0.691142	0.637721	0.301129	0.630764	0.0805232	0.70326	0.74845	0.595436	0.766491	0.844257	0.851385	0.892246	0.852789	0.883023	0.868079	0.760067	0.786617	0.594554	0.833884		intergenic	-0.23933	5.16813e-05	0.0081708	0.000789107	0.0224791
1:24691920	cg05408442	0.797398	0.739073	0.803346	0.842821	0.795443	0.452562	0.825623	0.840348	0.790408	0.765436	0.50196	0.695644	0.09896	0.802048	0.842729	0.442208	0.90746	0.94618	0.912754	0.954226	0.930542	0.903544	0.954865	0.95203	0.899232	0.689751	0.928982	STPG1;STPG1;STPG1;STPG1	Body;Body;Body;Body	-0.239231	5.16813e-05	0.0081708	0.00253522	0.0408524
8:29231604	cg18431002	0.664729	0.695274	0.730107	0.777887	0.72048	0.467954	0.731051	0.827136	0.806429	0.676342	0.31449	0.658958	0.367109	0.729697	0.775821	0.460381	0.879425	0.923618	0.856488	0.89785	0.855785	0.892437	0.912563	0.913636	0.872796	0.65024	0.8894		intergenic	-0.239159	5.16813e-05	0.0081708	0.000181729	0.0105266
3:177651974	cg12289653	0.507347	0.579597	0.676321	0.609692	0.65557	0.324191	0.559629	0.678385	0.633537	0.534131	0.321083	0.548137	0.327009	0.588262	0.631271	0.458402	0.711566	0.748684	0.817095	0.748306	0.812574	0.825181	0.786923	0.731024	0.826081	0.539535	0.778604		intergenic	-0.239069	5.16813e-05	0.0081708	1.04409e-05	0.00237647
19:54125907	cg03469773	0.743175	0.669819	0.810879	0.840606	0.76718	0.446777	0.799336	0.853346	0.808857	0.686013	0.372474	0.627819	0.203436	0.757894	0.805507	0.625535	0.924659	0.94134	0.911531	0.910441	0.902435	0.882964	0.959053	0.915758	0.888557	0.676166	0.915193		intergenic	-0.239027	5.16813e-05	0.0081708	0.000917999	0.0243722
14:100807801	cg02848648	0.623044	0.591999	0.6772	0.725295	0.70606	0.377302	0.657667	0.745674	0.702402	0.66857	0.230304	0.653687	0.0732621	0.702689	0.734174	0.430246	0.825287	0.770344	0.833283	0.813676	0.767385	0.88459	0.869087	0.831396	0.786282	0.581223	0.820148	WARS;WARS;WARS;WARS	Body;Body;Body;Body	-0.238924	5.16813e-05	0.0081708	0.00176647	0.0340191
5:4585327	cg00645241	0.772373	0.684248	0.806399	0.798754	0.755225	0.454621	0.764644	0.83374	0.796879	0.754191	0.369044	0.675476	0.245622	0.777251	0.853511	0.542229	0.927381	0.906915	0.918759	0.929955	0.947645	0.88492	0.928508	0.942927	0.875748	0.680263	0.918084		intergenic	-0.237821	5.16813e-05	0.0081708	0.000729443	0.0215738
15:56189574	cg09602650	0.557202	0.561665	0.747426	0.762181	0.689564	0.569844	0.762101	0.755128	0.800913	0.560052	0.283305	0.789512	0.243642	0.710465	0.761887	0.723501	0.806293	0.912989	0.871781	0.907916	0.847967	0.914987	0.869	0.929255	0.861479	0.642399	0.880185	NEDD4;NEDD4;NEDD4;NEDD4;NEDD4;NEDD4	Body;Body;Body;Body;Body;Body	-0.237786	5.16813e-05	0.0081708	0.000477918	0.0173931
15:65230478	cg19007410	0.40374	0.50293	0.429525	0.495649	0.497486	0.23913	0.343931	0.430194	0.543611	0.185342	0.149139	0.480439	0.370848	0.447503	0.501167	0.409388	0.654678	0.566444	0.654031	0.58694	0.594789	0.747198	0.598303	0.683045	0.669336	0.401876	0.639418	ANKDD1A	Body	-0.237542	5.16813e-05	0.0081708	1.00094e-05	0.00231979
3:21759947	cg16079402	0.729686	0.692449	0.793511	0.83955	0.715751	0.433477	0.714862	0.805682	0.789356	0.74577	0.252626	0.66612	0.345385	0.728384	0.808942	0.504429	0.909392	0.914197	0.922742	0.895944	0.902371	0.850904	0.933753	0.878839	0.87186	0.660374	0.897778	ZNF385D	Body	-0.237404	5.16813e-05	0.0081708	0.00064846	0.0202724
3:193807511	cg18295201	0.825473	0.741466	0.83434	0.876553	0.792716	0.52511	0.793091	0.904769	0.855656	0.759282	0.496396	0.661714	0.158138	0.787918	0.898343	0.556747	0.961872	0.950266	0.951373	0.940495	0.959454	0.972743	0.964801	0.957375	0.926335	0.716732	0.953857		intergenic	-0.237125	5.16813e-05	0.0081708	0.0016362	0.0327548
7:51370670	cg22005346	0.562883	0.63294	0.660284	0.685894	0.632634	0.371141	0.602897	0.724464	0.668921	0.589789	0.263511	0.569124	0.344655	0.652031	0.720973	0.467647	0.848653	0.807236	0.82447	0.819357	0.812832	0.805171	0.794707	0.774276	0.791181	0.571862	0.808654	COBL;COBL;COBL	Body;Body;Body	-0.236792	5.16813e-05	0.0081708	4.23205e-05	0.00490166
20:1809393	cg05963131	0.641872	0.658632	0.697711	0.770363	0.757105	0.576967	0.694465	0.808344	0.620926	0.655941	0.20149	0.724034	0.327222	0.714531	0.751084	0.375113	0.823776	0.85675	0.821579	0.895574	0.867843	0.829731	0.91397	0.895914	0.836033	0.623488	0.86013		intergenic	-0.236642	5.16813e-05	0.0081708	0.000546482	0.0186178
7:55063854	cg19961980	0.720916	0.701082	0.787809	0.787488	0.736878	0.467534	0.763793	0.845696	0.744067	0.6653	0.278727	0.714705	0.296798	0.71321	0.78648	0.502373	0.883214	0.871819	0.858033	0.896974	0.895258	0.93555	0.92368	0.91352	0.864134	0.657053	0.893576		intergenic	-0.236522	5.16813e-05	0.0081708	0.000560675	0.018852
1:26217268	cg06631999	0.786599	0.791743	0.886411	0.856424	0.829117	0.436913	0.740759	0.883229	0.80136	0.826671	0.286629	0.719077	0.338193	0.809664	0.852586	0.509552	0.948467	0.950594	0.94221	0.946887	0.95293	0.951125	0.94865	0.938887	0.934872	0.709683	0.946069	STMN1	Body	-0.236386	5.16813e-05	0.0081708	0.0018052	0.0344077
2:37699353	cg10068852	0.70508	0.7099	0.789471	0.836542	0.706561	0.486877	0.711461	0.831231	0.835204	0.749301	0.32205	0.698571	0.30129	0.768472	0.785285	0.617832	0.913491	0.939935	0.917258	0.947146	0.90516	0.906474	0.930344	0.915523	0.857258	0.678446	0.914732		intergenic	-0.236286	5.16813e-05	0.0081708	0.000384287	0.0155023
12:97375037	cg14668300	0.566885	0.56818	0.729193	0.713721	0.705986	0.407787	0.621959	0.712362	0.723555	0.728225	0.279112	0.556945	0.288659	0.667666	0.696464	0.527717	0.845259	0.820368	0.770221	0.884524	0.879527	0.847133	0.839258	0.783745	0.7963	0.593401	0.829593		intergenic	-0.236192	5.16813e-05	0.0081708	0.000144901	0.00937971
17:29379458	cg02092885	0.542287	0.605636	0.609239	0.6537	0.593634	0.37927	0.547173	0.632274	0.614238	0.617439	0.17178	0.502729	0.0900493	0.576002	0.600768	0.432537	0.693204	0.746995	0.697834	0.776163	0.734166	0.873652	0.749675	0.761996	0.684835	0.510547	0.746502		intergenic	-0.235955	5.16813e-05	0.0081708	0.000441776	0.0167025
21:35343980	cg18796695	0.604525	0.632197	0.692147	0.702826	0.658646	0.415424	0.599675	0.721111	0.606027	0.493031	0.333951	0.559341	0.366302	0.657099	0.685055	0.467212	0.8037	0.819539	0.82872	0.812427	0.781287	0.838686	0.856074	0.808487	0.74435	0.574661	0.810363		intergenic	-0.235703	5.16813e-05	0.0081708	1.14804e-05	0.00249712
11:7626781	cg03865600	0.663464	0.748347	0.776194	0.816229	0.784931	0.373439	0.713151	0.865814	0.755264	0.669077	0.295676	0.664414	0.381009	0.714528	0.773597	0.716222	0.907716	0.897306	0.889882	0.906518	0.92596	0.928226	0.924365	0.898128	0.867181	0.66946	0.905031	PPFIBP2;PPFIBP2;PPFIBP2	TSS200;Body;Body	-0.235572	5.16813e-05	0.0081708	0.000398003	0.0158137
8:49320596	cg23138413	0.798619	0.645076	0.834697	0.893937	0.82309	0.445545	0.804669	0.884994	0.823497	0.770399	0.418716	0.682861	0.342572	0.788341	0.866936	0.499053	0.969416	0.917052	0.952408	0.956935	0.929486	0.930674	0.926602	0.962321	0.943906	0.707688	0.9432		intergenic	-0.235512	5.16813e-05	0.0081708	0.000839187	0.023241
1:89240187	cg24789365	0.656153	0.762066	0.783053	0.71605	0.720877	0.446287	0.616069	0.755467	0.613937	0.558996	0.315117	0.623908	0.488303	0.743846	0.734143	0.458136	0.927553	0.82919	0.801804	0.884449	0.794783	0.857399	0.936276	0.888556	0.816748	0.624526	0.85964	PKN2	Body	-0.235114	5.16813e-05	0.0081708	6.16861e-05	0.00599288
10:3804092	cg05025427	0.570989	0.517151	0.683965	0.726977	0.714279	0.399448	0.693929	0.601789	0.607539	0.488381	0.306064	0.562644	0.412041	0.560032	0.531258	0.600569	0.813282	0.836376	0.816099	0.807519	0.79454	0.774703	0.757677	0.750279	0.814179	0.561066	0.796073		intergenic	-0.235007	5.16813e-05	0.0081708	6.56622e-06	0.00186586
20:39135447	cg23401282	0.751362	0.701062	0.71334	0.788888	0.681535	0.491877	0.703296	0.786116	0.793633	0.658487	0.461514	0.60985	0.27393	0.684901	0.790343	0.621356	0.90703	0.889026	0.85688	0.881317	0.936896	0.915414	0.876837	0.913897	0.850289	0.656968	0.891954		intergenic	-0.234986	5.16813e-05	0.0081708	6.6878e-05	0.006251
10:95143710	cg18707723	0.289848	0.265578	0.456236	0.42638	0.438042	0.23642	0.301411	0.407452	0.235141	0.472029	0.0987854	0.377027	0.2786	0.345404	0.322521	0.292807	0.563135	0.512779	0.601956	0.51511	0.651836	0.476378	0.674595	0.496718	0.57135	0.32773	0.562651	MYOF;MYOF	Body;Body	-0.234921	5.16813e-05	0.0081708	2.13093e-06	0.00103619
14:33992415	cg13779318	0.653726	0.700249	0.789701	0.766847	0.820826	0.438667	0.758154	0.837197	0.741754	0.702937	0.275877	0.697079	0.267999	0.743436	0.827082	0.377235	0.851304	0.889321	0.908255	0.853253	0.929939	0.848155	0.898018	0.903314	0.881236	0.649923	0.884755	NPAS3;NPAS3;NPAS3;NPAS3	Body;Body;Body;Body	-0.234832	5.16813e-05	0.0081708	0.00166855	0.0330907
16:67345737	cg05762671	0.701797	0.675535	0.743729	0.808229	0.78376	0.505731	0.805199	0.839653	0.772443	0.717868	0.219346	0.692859	0.32788	0.76969	0.832089	0.440252	0.880904	0.920566	0.90911	0.893402	0.898072	0.88823	0.929703	0.865269	0.910141	0.664754	0.899488	KCTD19	Body	-0.234735	5.16813e-05	0.0081708	0.0012283	0.0282745
7:105470737	cg27570992	0.586059	0.763922	0.741819	0.807594	0.737204	0.49126	0.740329	0.727812	0.822355	0.685236	0.291051	0.713845	0.362613	0.736691	0.760993	0.701414	0.927993	0.91045	0.879944	0.912186	0.927184	0.910261	0.923865	0.849487	0.872656	0.666887	0.901558	ATXN7L1;ATXN7L1	Body;Body	-0.234671	5.16813e-05	0.0081708	0.000181814	0.0105273
10:33271411	cg22239258	0.592231	0.579832	0.666135	0.681884	0.626752	0.328468	0.66026	0.682221	0.690897	0.592093	0.188592	0.652071	0.291967	0.654915	0.697498	0.398969	0.792545	0.8327	0.772472	0.762206	0.836345	0.815081	0.776946	0.749312	0.827372	0.561549	0.796109		intergenic	-0.23456	5.16813e-05	0.0081708	0.000325919	0.0142752
1:149958467	cg20393908	0.607499	0.600182	0.64487	0.688245	0.621912	0.383655	0.582011	0.687707	0.726089	0.590145	0.365019	0.596726	0.384658	0.658942	0.712049	0.564435	0.795949	0.847577	0.812156	0.817048	0.781787	0.836826	0.872959	0.878832	0.761403	0.588384	0.822726	OTUD7B	5'UTR	-0.234342	5.16813e-05	0.0081708	5.45786e-06	0.00170823
20:21646864	cg23522965	0.168311	0.214527	0.256436	0.316933	0.204265	0.149557	0.254081	0.235964	0.325318	0.127295	0.0638824	0.361789	0.279454	0.340815	0.324354	0.102837	0.433457	0.543326	0.380817	0.406203	0.384812	0.638653	0.479559	0.50074	0.436582	0.232864	0.467128	LINC01726	Body	-0.234264	5.16813e-05	0.0081708	1.80417e-06	0.000968784
11:36522143	cg01476222	0.696522	0.649801	0.831043	0.865453	0.813588	0.471177	0.816782	0.875603	0.828044	0.768748	0.322137	0.718671	0.105291	0.834413	0.880986	0.552662	0.887358	0.900405	0.931837	0.943132	0.936681	0.883766	0.948016	0.948219	0.931525	0.689433	0.923438	TRAF6;TRAF6	Body;Body	-0.234005	5.16813e-05	0.0081708	0.0049483	0.0573083
18:74821541	cg24165874	0.75298	0.671593	0.700482	0.783084	0.67574	0.473751	0.723003	0.834629	0.827104	0.556919	0.422496	0.579909	0.213532	0.72788	0.754157	0.817935	0.869694	0.86904	0.862477	0.918208	0.937853	0.895839	0.925317	0.877031	0.862028	0.6572	0.890832	MBP;MBP	5'UTR;5'UTR	-0.233632	5.16813e-05	0.0081708	0.000496946	0.0177157
4:128061714	cg02151250	0.198951	0.204454	0.176835	0.340523	0.29124	0.152604	0.159692	0.278844	0.284633	0.196592	0.272246	0.293787	0.267939	0.19062	0.174614	0.207691	0.417593	0.469047	0.606817	0.469031	0.542351	0.402921	0.438593	0.371988	0.460342	0.230704	0.464298		intergenic	-0.233594	5.16813e-05	0.0081708	6.9423e-09	5.73992e-05
1:236026420	cg15451967	0.639273	0.695344	0.738335	0.696795	0.632476	0.442681	0.622438	0.767479	0.709196	0.560934	0.571738	0.699184	0.203817	0.738184	0.703188	0.664933	0.881722	0.893868	0.889084	0.872164	0.897618	0.823631	0.857393	0.841489	0.816783	0.630375	0.86375	LYST;LYST;LYST	Body;5'UTR;5'UTR	-0.233376	5.16813e-05	0.0081708	6.05871e-05	0.00593167
1:16483528	cg04747787	0.677761	0.647114	0.71022	0.696364	0.697828	0.434187	0.675516	0.747553	0.691672	0.596969	0.268814	0.622183	0.20213	0.653962	0.715898	0.684422	0.88041	0.910342	0.820204	0.82481	0.858291	0.862511	0.842853	0.779059	0.790225	0.607662	0.840967	EPHA2	TSS1500	-0.233305	5.16813e-05	0.0081708	0.000338141	0.0145485
8:8932770	cg02971209	0.81344	0.675859	0.818954	0.85451	0.746018	0.475853	0.725804	0.892198	0.865179	0.625475	0.477166	0.71286	0.0922209	0.788402	0.855555	0.525435	0.923449	0.900372	0.897351	0.940436	0.937134	0.8984	0.957067	0.89609	0.905618	0.684058	0.917324		intergenic	-0.233266	5.16813e-05	0.0081708	0.00302127	0.0445911
14:53302393	cg12481444	0.791895	0.762174	0.78286	0.797329	0.740329	0.501043	0.754857	0.87747	0.808168	0.690678	0.287817	0.52507	0.287547	0.746813	0.854599	0.454453	0.9231	0.894648	0.887156	0.893445	0.906688	0.901147	0.88368	0.908911	0.897048	0.666444	0.899536		intergenic	-0.233092	5.16813e-05	0.0081708	0.00152098	0.0314806
8:93770750	cg15266797	0.100141	0.0878202	0.135754	0.127416	0.183649	0.0884778	0.079765	0.178215	0.175089	0.100235	0.0502478	0.244905	0.0798998	0.128887	0.193994	0.0852932	0.347972	0.438633	0.256754	0.321283	0.375365	0.420587	0.271538	0.405263	0.406907	0.127487	0.360478	FLJ46284	Body	-0.232991	5.16813e-05	0.0081708	1.56159e-09	2.65311e-05
15:91318448	cg19368823	0.728652	0.752455	0.835814	0.822921	0.820756	0.517987	0.81385	0.898237	0.870202	0.811655	0.251451	0.73851	0.327872	0.774504	0.896146	0.429431	0.972541	0.933756	0.924619	0.950518	0.929122	0.955628	0.944986	0.91191	0.922385	0.705653	0.938385	BLM;BLM;BLM;BLM	Body;Body;Body;Body	-0.232732	5.16813e-05	0.0081708	0.00277324	0.0427094
14:102747018	cg13202175	0.699655	0.723353	0.787289	0.744956	0.709033	0.377345	0.718268	0.808456	0.765594	0.6743	0.239293	0.710517	0.325594	0.66866	0.819978	0.646806	0.87486	0.930505	0.878619	0.905284	0.852479	0.915152	0.867753	0.86374	0.860535	0.651194	0.883214	MOK;MOK	Body;Body	-0.232021	5.16813e-05	0.0081708	0.000728995	0.0215663
18:34366876	cg25000618	0.747246	0.75713	0.817638	0.821052	0.785336	0.458486	0.697837	0.856503	0.85927	0.672135	0.312308	0.730165	0.331673	0.766443	0.859283	0.616832	0.934296	0.947903	0.913697	0.934023	0.941572	0.941436	0.922073	0.879307	0.909938	0.693084	0.924916	TPGS2;TPGS2;TPGS2;TPGS2	3'UTR;3'UTR;Body;Body	-0.231833	5.16813e-05	0.0081708	0.000786902	0.0224461
16:65759562	cg10576392	0.741751	0.755299	0.738953	0.775624	0.687283	0.498027	0.70889	0.758796	0.773012	0.477787	0.556498	0.682489	0.219416	0.703285	0.813378	0.453662	0.823181	0.920654	0.83589	0.898525	0.856903	0.925752	0.927848	0.839196	0.876846	0.646509	0.878311		intergenic	-0.231801	5.16813e-05	0.0081708	0.000346775	0.0147261
11:114166440	cg14520913	0.536812	0.663725	0.664556	0.715028	0.67348	0.522862	0.640502	0.802009	0.721634	0.669373	0.259917	0.694703	0.393711	0.772525	0.772014	0.615027	0.809674	0.908379	0.818371	0.89749	0.859083	0.910488	0.889493	0.827773	0.854542	0.632367	0.863921	NNMT	TSS200	-0.231554	5.16813e-05	0.0081708	9.77087e-05	0.00763085
2:12697036	cg05238849	0.476602	0.421023	0.428998	0.512832	0.510315	0.315394	0.33512	0.441003	0.503524	0.486436	0.265992	0.567589	0.178067	0.521677	0.567164	0.31996	0.67215	0.720837	0.639857	0.770562	0.620945	0.571959	0.679541	0.603637	0.655962	0.428231	0.659494	MIR3681HG	Body	-0.231263	5.16813e-05	0.0081708	1.01543e-05	0.00233994
3:171693347	cg22853007	0.723263	0.604151	0.705441	0.725441	0.661612	0.431649	0.696505	0.806911	0.750104	0.58287	0.391724	0.592268	0.305441	0.652752	0.736468	0.562122	0.846776	0.876991	0.846705	0.863192	0.83559	0.868142	0.824247	0.848292	0.855616	0.620545	0.851728		intergenic	-0.231183	5.16813e-05	0.0081708	6.31547e-05	0.0060609
11:35420700	cg19653967	0.69833	0.645259	0.71843	0.716735	0.661092	0.410587	0.629829	0.739753	0.710526	0.69414	0.352659	0.639019	0.242432	0.684172	0.705645	0.391301	0.754198	0.918283	0.777059	0.887067	0.859127	0.770126	0.849201	0.895617	0.791626	0.602494	0.833589	SLC1A2	Body	-0.231095	5.16813e-05	0.0081708	0.000349753	0.014783
12:108700159	cg13262048	0.632584	0.661711	0.697738	0.77072	0.680835	0.445308	0.670584	0.675017	0.706241	0.625854	0.434357	0.592456	0.143565	0.639024	0.704261	0.390124	0.849908	0.880149	0.881234	0.773181	0.78315	0.866687	0.770771	0.805788	0.795113	0.591899	0.822887	CMKLR1;CMKLR1;CMKLR1;CMKLR1	5'UTR;5'UTR;5'UTR;5'UTR	-0.230988	5.16813e-05	0.0081708	0.000361462	0.0150207
1:21174081	cg09662922	0.753813	0.747336	0.896674	0.912769	0.832578	0.473784	0.768406	0.921106	0.894334	0.835375	0.27679	0.781144	0.377811	0.844863	0.892972	0.535695	0.9685	0.973513	0.951163	0.976699	0.956775	0.976173	0.979135	0.946859	0.950961	0.734091	0.96442	EIF4G3;EIF4G3;EIF4G3	Body;Body;Body	-0.230329	5.16813e-05	0.0081708	0.00275109	0.0425401
10:35010273	cg02143897	0.771631	0.833987	0.729394	0.83012	0.796642	0.462469	0.768376	0.759323	0.824655	0.591887	0.35003	0.709416	0.219779	0.730517	0.856734	0.50607	0.893371	0.926236	0.888335	0.893305	0.89701	0.917985	0.921661	0.87842	0.89315	0.671314	0.901052	PARD3;PARD3;PARD3;PARD3;PARD3;PARD3;PARD3;PARD3;PARD3;PARD3;PARD3	Body;Body;Body;Body;Body;Body;Body;Body;Body;Body;Body	-0.229738	5.16813e-05	0.0081708	0.00160923	0.032465
2:226759588	cg04968742	0.503112	0.519999	0.630764	0.710725	0.638269	0.431507	0.610246	0.70291	0.68227	0.623228	0.273859	0.598662	0.323102	0.649237	0.636551	0.48314	0.788339	0.866969	0.755906	0.765034	0.786532	0.763572	0.776859	0.841273	0.794442	0.563599	0.793214		intergenic	-0.229615	5.16813e-05	0.0081708	3.53301e-05	0.00448015
1:193324632	cg18999636	0.419462	0.361676	0.515945	0.541477	0.568774	0.261357	0.488217	0.582884	0.474547	0.396489	0.0851024	0.43379	0.128555	0.555699	0.573462	0.252817	0.658112	0.627202	0.627283	0.692451	0.613797	0.62446	0.653049	0.657655	0.645764	0.415016	0.644419	LINC01031	Body	-0.229403	5.16813e-05	0.0081708	0.000281231	0.0132226
9:118435332	cg02555166	0.742217	0.662539	0.790396	0.780943	0.677178	0.399513	0.727255	0.770678	0.777283	0.759591	0.258429	0.573311	0.238917	0.709248	0.772111	0.445116	0.912831	0.865369	0.851576	0.839313	0.890652	0.821103	0.898396	0.808259	0.849009	0.630295	0.859612		intergenic	-0.229317	5.16813e-05	0.0081708	0.00167163	0.0331279
5:168777233	cg07628829	0.738539	0.637412	0.778621	0.86457	0.787991	0.446632	0.748844	0.807925	0.793465	0.837309	0.329197	0.732413	0.257954	0.781341	0.795486	0.577061	0.867295	0.907903	0.929696	0.893131	0.93323	0.926142	0.926841	0.899351	0.919121	0.682172	0.911412		intergenic	-0.22924	5.16813e-05	0.0081708	0.00125863	0.0286161
14:103947195	cg06912343	0.626679	0.557084	0.609726	0.700545	0.548107	0.494647	0.587779	0.600889	0.621721	0.560693	0.502779	0.594852	0.225552	0.619535	0.656913	0.437	0.910879	0.779014	0.745674	0.799038	0.81451	0.769276	0.808524	0.720817	0.74119	0.559031	0.787658	MARK3;MARK3;MARK3;MARK3;MARK3	Body;Body;Body;Body;Body	-0.228627	5.16813e-05	0.0081708	6.82931e-06	0.00190303
6:139909393	cg02250877	0.367326	0.444065	0.352015	0.43321	0.355296	0.139905	0.289421	0.451372	0.41278	0.359351	0.0951177	0.343543	0.397227	0.391254	0.410961	0.368919	0.590325	0.544996	0.558979	0.478003	0.617693	0.629997	0.706584	0.480512	0.606822	0.350735	0.579324		intergenic	-0.228588	5.16813e-05	0.0081708	4.31634e-06	0.00151108
22:32348805	cg07481274	0.525925	0.588694	0.565291	0.660882	0.617614	0.446814	0.478064	0.645064	0.563346	0.433512	0.395228	0.534066	0.22106	0.639726	0.619004	0.457886	0.70087	0.801595	0.744017	0.7233	0.757422	0.77754	0.789278	0.717748	0.761759	0.524511	0.752614	YWHAH	Body	-0.228103	5.16813e-05	0.0081708	7.89311e-06	0.00204324
1:68340473	cg19677750	0.657238	0.684705	0.761905	0.745289	0.707116	0.494631	0.735666	0.723769	0.808596	0.726953	0.319763	0.675785	0.344323	0.748921	0.735403	0.336912	0.876346	0.82461	0.838248	0.896563	0.871688	0.873091	0.927724	0.83168	0.852736	0.637936	0.865854	GNG12-AS1	Body	-0.227918	5.16813e-05	0.0081708	0.000492416	0.0176376
22:18264535	cg26755038	0.607011	0.653941	0.648751	0.688845	0.608391	0.399864	0.616194	0.712162	0.647155	0.608037	0.335976	0.558251	0.212047	0.644658	0.715033	0.483454	0.748886	0.8804	0.810783	0.862921	0.758967	0.889751	0.762883	0.753897	0.719995	0.571236	0.79872		intergenic	-0.227485	5.16813e-05	0.0081708	0.000162516	0.00996658
20:39135432	cg04926845	0.634885	0.592397	0.63409	0.743482	0.63913	0.385637	0.672714	0.713323	0.669278	0.586538	0.352738	0.544136	0.191032	0.589392	0.645449	0.633992	0.874222	0.812057	0.768841	0.76493	0.843615	0.789961	0.77933	0.841023	0.762232	0.576763	0.804024		intergenic	-0.22726	5.16813e-05	0.0081708	0.000149304	0.00951831
17:13332667	cg10040116	0.822687	0.719523	0.837991	0.882818	0.804953	0.476226	0.770128	0.880648	0.893242	0.807686	0.342761	0.701072	0.3548	0.781326	0.882973	0.305001	0.923124	0.953761	0.930218	0.923954	0.943394	0.903415	0.966197	0.893271	0.943714	0.70399	0.931227		intergenic	-0.227238	5.16813e-05	0.0081708	0.00385319	0.0504575
7:29971872	cg08266870	0.600191	0.710947	0.714697	0.727222	0.74554	0.377577	0.667935	0.759624	0.701235	0.750443	0.325276	0.651538	0.362017	0.679652	0.717965	0.49723	0.873205	0.902592	0.858268	0.882215	0.799327	0.922275	0.860692	0.800126	0.764258	0.624318	0.85144	SCRN1;SCRN1;SCRN1;SCRN1	Body;Body;Body;Body	-0.227122	5.16813e-05	0.0081708	0.000209522	0.0113064
6:11344667	cg16036820	0.637356	0.72531	0.811912	0.819032	0.741803	0.552115	0.756137	0.839774	0.777891	0.797793	0.298191	0.700371	0.368198	0.755726	0.797059	0.717591	0.914128	0.942571	0.914192	0.937582	0.893777	0.888954	0.946944	0.941428	0.905413	0.693516	0.920554	NEDD9;NEDD9	5'UTR;Body	-0.227038	5.16813e-05	0.0081708	0.000313823	0.0139996
8:118743243	cg08314176	0.684713	0.736163	0.834343	0.851703	0.810009	0.448144	0.690727	0.858115	0.790327	0.740847	0.331938	0.660951	0.328683	0.799158	0.84236	0.886322	0.939119	0.928124	0.94216	0.948048	0.93258	0.913831	0.95453	0.921904	0.915516	0.705906	0.932868		intergenic	-0.226962	5.16813e-05	0.0081708	0.00113157	0.0271155
16:66573734	cg06254604	0.667952	0.575512	0.569874	0.71084	0.67313	0.50084	0.559918	0.694446	0.659284	0.610775	0.431546	0.61543	0.245176	0.627277	0.684788	0.507561	0.834319	0.829983	0.786025	0.821265	0.87011	0.779816	0.80699	0.735274	0.827661	0.583397	0.81016	TK2;TK2;TK2;TK2;TK2;TK2;TK2;TK2	Body;Body;Body;Body;Body;Body;Body;5'UTR	-0.226763	5.16813e-05	0.0081708	1.41289e-05	0.00278778
7:43733719	cg09838336	0.567252	0.646161	0.636005	0.730282	0.662122	0.438929	0.62751	0.722537	0.646559	0.673619	0.364398	0.637893	0.384676	0.65144	0.73654	0.489391	0.864348	0.801224	0.829198	0.822512	0.858702	0.809143	0.846834	0.779019	0.82937	0.600957	0.826706	COA1	5'UTR	-0.225748	5.16813e-05	0.0081708	1.14556e-05	0.00249487
4:143013146	cg10627955	0.71176	0.666677	0.767277	0.832728	0.731166	0.479126	0.638968	0.840735	0.807137	0.764348	0.44498	0.753745	0.337516	0.786155	0.858953	0.590067	0.947959	0.921433	0.893921	0.934682	0.895041	0.895934	0.929775	0.903168	0.90363	0.688209	0.913949	INPP4B;INPP4B	Body;Body	-0.225741	5.16813e-05	0.0081708	0.00023745	0.0120739
8:131080137	cg18170545	0.524232	0.510357	0.703466	0.696186	0.65533	0.4904	0.691709	0.654798	0.623082	0.453763	0.20992	0.61675	0.536549	0.557198	0.559567	0.360501	0.793067	0.740474	0.800049	0.739746	0.814672	0.838007	0.731139	0.819961	0.726368	0.552738	0.778165	ASAP1	Body	-0.225427	5.16813e-05	0.0081708	5.77993e-05	0.00579977
2:149534343	cg12581825	0.500589	0.547209	0.58629	0.602529	0.60097	0.38982	0.527627	0.649792	0.543259	0.501951	0.182607	0.53328	0.41037	0.550334	0.647247	0.358839	0.687386	0.760621	0.757757	0.687544	0.710322	0.766844	0.77411	0.721184	0.737184	0.508294	0.733661	EPC2	Body	-0.225367	5.16813e-05	0.0081708	1.67956e-05	0.00304918
3:15408790	cg18856776	0.267345	0.428976	0.416181	0.385015	0.453146	0.244476	0.267384	0.518595	0.411624	0.375593	0.155627	0.441649	0.303246	0.427441	0.445027	0.348592	0.546173	0.572702	0.567437	0.575347	0.604536	0.574259	0.711905	0.572479	0.615801	0.36812	0.593404		intergenic	-0.225284	5.16813e-05	0.0081708	1.14297e-06	0.000759157
12:12551158	cg21237100	0.63796	0.713678	0.796658	0.880779	0.799192	0.485856	0.835527	0.907298	0.822667	0.794007	0.287937	0.690358	0.396325	0.818946	0.884674	0.697711	0.934136	0.924544	0.952853	0.94548	0.945958	0.961927	0.947379	0.926511	0.928674	0.715598	0.940829	BORCS5;BORCS5	Body;Body	-0.225231	5.16813e-05	0.0081708	0.00122437	0.0282218
7:6424938	cg12999507	0.684868	0.652239	0.676253	0.587594	0.662764	0.421285	0.649233	0.738634	0.716089	0.616247	0.245143	0.536346	0.185209	0.698087	0.721274	0.723577	0.814608	0.857283	0.751127	0.754067	0.821141	0.853283	0.903692	0.862403	0.758791	0.594678	0.819599	RAC1;RAC1	Body;Body	-0.224922	5.16813e-05	0.0081708	0.000818823	0.0229269
15:89645205	cg22650378	0.661116	0.751999	0.873246	0.887576	0.848595	0.509699	0.823138	0.914035	0.863473	0.825879	0.21471	0.741456	0.321793	0.854079	0.903681	0.53979	0.938289	0.953909	0.944867	0.94603	0.921573	0.946369	0.962519	0.939883	0.9563	0.720892	0.945527	ABHD2;ABHD2	5'UTR;5'UTR	-0.224635	5.16813e-05	0.0081708	0.00507235	0.0580167
10:103699237	cg26998535	0.674792	0.707087	0.764638	0.79807	0.746516	0.576492	0.707298	0.845302	0.71638	0.800332	0.375331	0.710545	0.505237	0.763156	0.810157	0.467483	0.944064	0.910813	0.892996	0.925525	0.854449	0.948736	0.931396	0.904817	0.878629	0.685551	0.910158	C10orf76	Body	-0.224607	5.16813e-05	0.0081708	6.39196e-05	0.00610981
14:78262209	cg24916757	0.583963	0.598935	0.655074	0.638219	0.632226	0.421295	0.629527	0.675413	0.66025	0.635026	0.199401	0.545778	0.29653	0.604135	0.631399	0.378664	0.869424	0.734577	0.725855	0.813924	0.732329	0.704181	0.800736	0.82496	0.755746	0.549115	0.773526		intergenic	-0.224411	5.16813e-05	0.0081708	0.000186812	0.0106575
1:53040388	cg01381805	0.725041	0.794753	0.826444	0.843868	0.758086	0.524399	0.767318	0.849876	0.788721	0.761312	0.404859	0.670813	0.362826	0.806137	0.813363	0.516162	0.941683	0.92176	0.900364	0.933486	0.916961	0.937035	0.945748	0.928339	0.900017	0.700874	0.925044		intergenic	-0.22417	5.16813e-05	0.0081708	0.00035897	0.014971
1:68036302	cg07465211	0.347316	0.481599	0.514743	0.475053	0.483267	0.23841	0.421708	0.591065	0.394033	0.402524	0.111351	0.455255	0.358104	0.515443	0.444555	0.284975	0.614279	0.630146	0.650663	0.673003	0.637235	0.600557	0.621532	0.622392	0.633431	0.407463	0.631471		intergenic	-0.224008	5.16813e-05	0.0081708	1.27519e-05	0.00264219
14:55443319	cg16149992	0.84147	0.756022	0.836539	0.839234	0.815319	0.485336	0.831934	0.91487	0.90206	0.81857	0.373856	0.739955	0.117164	0.809274	0.889094	0.666878	0.944486	0.957639	0.944439	0.942765	0.948315	0.953081	0.968492	0.954801	0.947237	0.727348	0.951251	WDHD1;WDHD1	Body;Body	-0.223902	5.16813e-05	0.0081708	0.00597431	0.063074
2:36788809	cg17060838	0.748251	0.731911	0.836411	0.850963	0.830875	0.461685	0.803885	0.879423	0.884383	0.825382	0.244715	0.690688	0.0991241	0.801953	0.891012	0.462921	0.892118	0.931826	0.915044	0.899726	0.933384	0.899731	0.941467	0.898918	0.914187	0.690224	0.914044	FEZ2;FEZ2	Body;Body	-0.223821	5.16813e-05	0.0081708	0.011664	0.0886695
2:237551858	cg19450816	0.778924	0.775954	0.794603	0.877477	0.764285	0.477425	0.752583	0.899566	0.809175	0.766908	0.441278	0.603205	0.242608	0.751174	0.85298	0.806159	0.950562	0.958422	0.90992	0.962555	0.94863	0.913308	0.938533	0.913129	0.926175	0.712144	0.935693		intergenic	-0.223549	5.16813e-05	0.0081708	0.00124172	0.0284478
17:36008818	cg06440603	0.712128	0.803794	0.832808	0.893144	0.820787	0.48477	0.863892	0.8848	0.880684	0.793661	0.208069	0.748661	0.16639	0.852344	0.863067	0.45747	0.905216	0.907198	0.957101	0.927866	0.944122	0.933552	0.940811	0.898404	0.934873	0.704154	0.927683		intergenic	-0.223528	5.16813e-05	0.0081708	0.011182	0.0868021
3:47918946	cg26120960	0.580192	0.640239	0.60172	0.666145	0.687503	0.432707	0.655614	0.710877	0.695008	0.71947	0.381206	0.666646	0.166956	0.632081	0.717558	0.53956	0.839673	0.769201	0.731373	0.836598	0.879433	0.922489	0.736907	0.842147	0.789668	0.593343	0.816388	MAP4;MAP4	Body;Body	-0.223045	5.16813e-05	0.0081708	0.000332824	0.0144239
15:50572662	cg15636757	0.857515	0.73928	0.836484	0.861701	0.825755	0.50282	0.818849	0.930738	0.819556	0.809208	0.366931	0.674221	0.392204	0.821958	0.913179	0.537484	0.986932	0.975602	0.936721	0.938209	0.94169	0.947668	0.972328	0.960173	0.932435	0.731743	0.95464	GABPB1;GABPB1	Body;Body	-0.222897	5.16813e-05	0.0081708	0.00140258	0.0302346
12:80377334	cg24977044	0.749261	0.768289	0.800496	0.830216	0.762473	0.479266	0.729465	0.890189	0.862571	0.756154	0.462262	0.690466	0.319935	0.783136	0.862592	0.464762	0.927116	0.96421	0.916172	0.923061	0.920303	0.915293	0.953576	0.89822	0.893922	0.700721	0.923541		intergenic	-0.222821	5.16813e-05	0.0081708	0.000847803	0.0233721
3:67698057	cg07438401	0.740977	0.745138	0.814783	0.86898	0.771917	0.494628	0.77968	0.850432	0.785054	0.823267	0.308376	0.677769	0.415559	0.776948	0.866126	0.469274	0.884854	0.958471	0.926444	0.88207	0.930429	0.92741	0.940716	0.92996	0.918281	0.699307	0.922071	SUCLG2	Body	-0.222764	5.16813e-05	0.0081708	0.00107651	0.026462
1:186157555	cg03221073	0.760256	0.813591	0.796948	0.860227	0.790705	0.445567	0.771062	0.84118	0.788129	0.770485	0.355771	0.648371	0.355153	0.752785	0.868133	0.489899	0.939581	0.930321	0.894535	0.917	0.924629	0.90802	0.95501	0.879846	0.904222	0.694266	0.917018	HMCN1;MIR548F1	Body;Body	-0.222752	5.16813e-05	0.0081708	0.00119468	0.0278452
17:40139669	cg10565334	0.722226	0.736288	0.723669	0.741703	0.748792	0.489006	0.719401	0.835155	0.749626	0.811421	0.322725	0.739794	0.498742	0.847786	0.842631	0.764911	0.933346	0.962856	0.903325	0.935553	0.920034	0.898609	0.961703	0.909711	0.931281	0.705867	0.928491	DNAJC7;DNAJC7;DNAJC7	Body;Body;Body	-0.222624	5.16813e-05	0.0081708	0.000147978	0.00947365
5:61101048	cg06910505	0.716042	0.778895	0.825332	0.871052	0.751994	0.489855	0.76923	0.852647	0.774046	0.781559	0.326134	0.649314	0.359847	0.752932	0.796967	0.574712	0.87164	0.925577	0.908817	0.940797	0.913427	0.958328	0.918292	0.903221	0.885504	0.69191	0.913956		intergenic	-0.222046	5.16813e-05	0.0081708	0.000717536	0.0213884
8:2131176	cg18216591	0.635361	0.67143	0.645836	0.677411	0.692152	0.393501	0.692813	0.639887	0.721286	0.601163	0.278475	0.582847	0.170396	0.67558	0.688042	0.694913	0.869092	0.906625	0.738324	0.859735	0.878766	0.77373	0.770158	0.733807	0.788619	0.591318	0.813206		intergenic	-0.221888	5.16813e-05	0.0081708	0.000765673	0.0221276
4:172460054	cg08137646	0.495863	0.492306	0.585289	0.618613	0.61221	0.32432	0.531385	0.616073	0.517989	0.502588	0.167834	0.550514	0.176047	0.511589	0.577445	0.377258	0.752714	0.684278	0.635381	0.626582	0.660124	0.759591	0.70011	0.735499	0.745855	0.478583	0.700015		intergenic	-0.221432	5.16813e-05	0.0081708	0.000197462	0.0109569
6:11702845	cg13480302	0.717004	0.663372	0.770493	0.781287	0.790522	0.498841	0.732921	0.865329	0.802887	0.723172	0.403053	0.73117	0.407643	0.783857	0.861472	0.492134	0.895558	0.927352	0.909586	0.908903	0.926565	0.914703	0.908732	0.920801	0.882079	0.689072	0.910476		intergenic	-0.221403	5.16813e-05	0.0081708	0.000270308	0.0129411
6:149554503	cg20331980	0.713048	0.733939	0.808497	0.796498	0.675327	0.489501	0.804374	0.845858	0.800673	0.639377	0.495476	0.682993	0.403765	0.760772	0.837585	0.59341	0.944725	0.88067	0.905643	0.927405	0.897013	0.919499	0.952617	0.933327	0.862646	0.692568	0.913727		intergenic	-0.221159	5.16813e-05	0.0081708	8.02313e-05	0.00688145
18:3008771	cg14806614	0.785307	0.818132	0.864392	0.897511	0.823704	0.526663	0.864222	0.899794	0.896726	0.80912	0.232717	0.772417	0.204804	0.873989	0.914463	0.490213	0.95724	0.940813	0.949772	0.956284	0.963802	0.934009	0.973895	0.93779	0.942635	0.729636	0.950693	LPIN2	5'UTR	-0.221058	5.16813e-05	0.0081708	0.0102018	0.082791
12:28075403	cg10426067	0.493367	0.467147	0.63141	0.638713	0.575216	0.322423	0.557283	0.666208	0.586696	0.593113	0.223405	0.5372	0.168458	0.559954	0.628379	0.599079	0.799576	0.699603	0.69547	0.768195	0.79291	0.762331	0.729036	0.697629	0.682975	0.515503	0.736414		intergenic	-0.220911	5.16813e-05	0.0081708	0.000276601	0.0131007
22:19710880	cg02357751	0.775917	0.609475	0.72094	0.809495	0.76819	0.643315	0.849331	0.8893	0.846658	0.654591	0.620812	0.717007	0.49734	0.752851	0.849897	0.642022	0.953922	0.956484	0.889697	0.964236	0.96554	0.960834	0.960004	0.93617	0.952111	0.727946	0.948777	GP1BB;SEPT5	TSS200;3'UTR	-0.220831	5.16813e-05	0.0081708	4.89822e-06	0.00161761
17:15255513	cg25827670	0.777161	0.847818	0.845775	0.888391	0.851336	0.491924	0.812232	0.905483	0.895054	0.755183	0.306808	0.704645	0.15557	0.826722	0.906149	0.432189	0.908675	0.952239	0.934919	0.921972	0.936618	0.915056	0.960224	0.946487	0.922458	0.712653	0.933183		intergenic	-0.220531	5.16813e-05	0.0081708	0.0104119	0.0836267
12:2451169	cg16728539	0.761573	0.727778	0.79328	0.887001	0.827384	0.501934	0.838556	0.905781	0.916101	0.801715	0.453192	0.747702	0.158931	0.818712	0.884919	0.498535	0.936866	0.971545	0.94603	0.928355	0.920634	0.93386	0.968541	0.923404	0.934286	0.720193	0.940391	CACNA1C;CACNA1C;CACNA1C;CACNA1C;CACNA1C;CACNA1C;CACNA1C;CACNA1C;CACNA1C;CACNA1C;CACNA1C;CACNA1C;CACNA1C;CACNA1C;CACNA1C;CACNA1C;CACNA1C;CACNA1C;CACNA1C;CACNA1C;CACNA1C;CACNA1C;CACNA1C	Body;Body;Body;Body;Body;Body;Body;Body;Body;Body;Body;Body;Body;Body;Body;Body;Body;Body;Body;Body;Body;Body;Body	-0.220198	5.16813e-05	0.0081708	0.00490625	0.0570613
5:112356289	cg10837404	0.796381	0.757024	0.836052	0.877293	0.792316	0.476752	0.70391	0.907356	0.88875	0.84353	0.259607	0.731733	0.283903	0.825578	0.891798	0.536527	0.935729	0.933971	0.945633	0.916913	0.930493	0.933797	0.939398	0.917417	0.944485	0.713032	0.933093	DCP2	3'UTR	-0.220061	5.16813e-05	0.0081708	0.00499205	0.0575674
20:52308301	cg23685290	0.744196	0.622839	0.772171	0.778218	0.726009	0.472836	0.731309	0.7512	0.767892	0.674143	0.342783	0.640119	0.279871	0.684299	0.740956	0.475705	0.885372	0.812634	0.858616	0.844029	0.833777	0.862972	0.871941	0.882459	0.86791	0.637784	0.857746		intergenic	-0.219962	5.16813e-05	0.0081708	0.000448111	0.0168159
3:22304456	cg00039840	0.346805	0.406309	0.434588	0.520667	0.385989	0.31153	0.293051	0.500659	0.449549	0.391157	0.290203	0.433297	0.293607	0.482632	0.427335	0.331719	0.626975	0.785842	0.556349	0.566386	0.580968	0.569648	0.574784	0.615612	0.645903	0.393694	0.613607		intergenic	-0.219914	5.16813e-05	0.0081708	3.2483e-07	0.000412039
3:101567360	cg01771416	0.361332	0.366513	0.387325	0.391389	0.443305	0.309603	0.239504	0.494986	0.41944	0.420582	0.234263	0.501368	0.193574	0.498737	0.388701	0.178354	0.686486	0.606245	0.574198	0.54462	0.608961	0.562008	0.574012	0.512687	0.587893	0.364311	0.584123	NFKBIZ;NFKBIZ	5'UTR;TSS1500	-0.219812	5.16813e-05	0.0081708	5.68151e-06	0.00175138
5:73612203	cg06647928	0.765163	0.787682	0.79525	0.863901	0.733284	0.515816	0.799687	0.87838	0.79705	0.727964	0.530491	0.644558	0.418986	0.770368	0.860128	0.601879	0.955886	0.935176	0.909813	0.963189	0.941792	0.956477	0.953675	0.934313	0.89078	0.718162	0.9379		intergenic	-0.219738	5.16813e-05	0.0081708	8.98618e-05	0.00731659
10:72761380	cg13891068	0.712618	0.645665	0.80546	0.832365	0.763913	0.516629	0.761585	0.83878	0.772973	0.678156	0.276126	0.664611	0.388557	0.750742	0.820916	0.579496	0.912909	0.920675	0.895328	0.900921	0.899365	0.857544	0.927425	0.865263	0.87728	0.675537	0.89519		intergenic	-0.219653	5.16813e-05	0.0081708	0.000587941	0.0192664
12:89250032	cg14605586	0.653056	0.598619	0.662975	0.695981	0.6209	0.468838	0.61674	0.698769	0.596072	0.548927	0.444729	0.650013	0.567527	0.596981	0.501469	0.490392	0.804826	0.905299	0.852026	0.77829	0.806464	0.730833	0.770195	0.84008	0.782648	0.588249	0.807851		intergenic	-0.219602	5.16813e-05	0.0081708	1.39615e-07	0.000279406
13:42600412	cg01206193	0.759911	0.665413	0.83931	0.831019	0.837079	0.54785	0.782363	0.840366	0.816646	0.775209	0.278376	0.736856	0.407488	0.781044	0.876083	0.391698	0.889646	0.880999	0.923209	0.919259	0.902744	0.921999	0.940634	0.941944	0.931935	0.697919	0.91693		intergenic	-0.219011	5.16813e-05	0.0081708	0.00211205	0.0371926
5:1555791	cg23939096	0.886197	0.748676	0.767258	0.896463	0.832969	0.455972	0.834381	0.912737	0.901605	0.748498	0.473072	0.777037	0.163069	0.759767	0.90063	0.514307	0.976589	0.965115	0.945062	0.923701	0.947983	0.922907	0.947115	0.918871	0.924844	0.72329	0.941354		intergenic	-0.218064	5.16813e-05	0.0081708	0.00583843	0.0623665
4:174164630	cg21015582	0.799508	0.781005	0.85189	0.866022	0.818239	0.47041	0.78726	0.879433	0.839453	0.79292	0.35884	0.777094	0.363007	0.836828	0.882256	0.318499	0.930636	0.930702	0.945865	0.945253	0.894495	0.927058	0.953292	0.91846	0.941711	0.713916	0.931941	GALNT7	Body	-0.218025	5.16813e-05	0.0081708	0.00447812	0.0545199
5:131770410	cg16587582	0.711645	0.743374	0.5595	0.673585	0.623278	0.498553	0.511943	0.686131	0.719752	0.376746	0.660303	0.656988	0.431868	0.719077	0.796192	0.741994	0.81389	0.89741	0.796598	0.845066	0.816924	0.917523	0.884908	0.85985	0.816452	0.631933	0.849847	C5orf56	Body	-0.217914	5.16813e-05	0.0081708	3.15466e-05	0.00424902
1:78545401	cg09541508	0.521267	0.597363	0.655595	0.737119	0.701968	0.368709	0.443544	0.737293	0.679278	0.478959	0.283359	0.674477	0.442203	0.725531	0.727149	0.721233	0.817944	0.808388	0.834353	0.742896	0.836728	0.796608	0.849327	0.793352	0.820734	0.59344	0.811148	GIPC2;GIPC2	Body;Body	-0.217707	5.16813e-05	0.0081708	0.000272025	0.0129816
12:48750284	cg13615530	0.538699	0.599438	0.709324	0.759155	0.743737	0.44223	0.675304	0.73121	0.742998	0.744207	0.327556	0.649271	0.45888	0.741469	0.754161	0.511442	0.809938	0.859457	0.815694	0.864228	0.852749	0.858677	0.833213	0.906412	0.852933	0.633067	0.850367		intergenic	-0.217299	5.16813e-05	0.0081708	0.00010857	0.00806604
8:13192156	cg04478985	0.612842	0.669446	0.698477	0.771663	0.685346	0.4554	0.638881	0.763088	0.673828	0.696944	0.323176	0.593701	0.28516	0.671499	0.743101	0.473499	0.81195	0.902729	0.773919	0.838043	0.802586	0.911404	0.775573	0.839626	0.786523	0.609753	0.826928	DLC1;DLC1	Body;Body	-0.217175	5.16813e-05	0.0081708	0.000332114	0.0144105
7:143028708	cg25856090	0.835326	0.768659	0.800395	0.890441	0.828076	0.513889	0.780043	0.895899	0.830221	0.763895	0.46817	0.675262	0.207234	0.803903	0.878368	0.59257	0.957947	0.9528	0.931116	0.954885	0.903039	0.925651	0.947016	0.926216	0.941471	0.720772	0.937794	CLCN1	Body	-0.217022	5.16813e-05	0.0081708	0.0023377	0.0391613
18:56203942	cg02954866	0.639212	0.673318	0.593544	0.691494	0.726941	0.742909	0.725722	0.753856	0.546832	0.731265	0.836937	0.726232	0.594968	0.680338	0.74431	0.747006	0.918316	0.954595	0.899436	0.920651	0.919146	0.945048	0.882981	0.900057	0.883315	0.69718	0.913727	ALPK2	Body	-0.216547	5.16813e-05	0.0081708	1.54076e-08	9.4771e-05
3:11178652	cg12179658	0.693946	0.715397	0.794607	0.828856	0.70975	0.440723	0.76821	0.782363	0.787703	0.703967	0.43934	0.590352	0.365781	0.759948	0.802865	0.532288	0.93378	0.88794	0.897211	0.893431	0.879436	0.867162	0.833856	0.89892	0.883296	0.669756	0.886115	HRH1	TSS200	-0.216359	5.16813e-05	0.0081708	0.000275137	0.0130571
7:92347886	cg23791229	0.710409	0.708529	0.790404	0.774231	0.717747	0.420008	0.500639	0.787275	0.704509	0.581887	0.540154	0.660456	0.339589	0.739673	0.776645	0.80245	0.894115	0.874481	0.8911	0.904819	0.821295	0.900869	0.884604	0.859199	0.853301	0.659663	0.875976	CDK6;CDK6	Body;Body	-0.216313	5.16813e-05	0.0081708	0.000169666	0.0101744
2:134570609	cg06072623	0.488742	0.663767	0.666933	0.682362	0.648254	0.508056	0.646162	0.714651	0.681767	0.592356	0.365068	0.612497	0.398455	0.708861	0.682205	0.479366	0.811996	0.728859	0.812669	0.872245	0.862189	0.816938	0.845049	0.762143	0.800492	0.596219	0.812509		intergenic	-0.21629	5.16813e-05	0.0081708	1.4216e-05	0.00279533
3:81402137	cg08122706	0.328404	0.387307	0.280641	0.408456	0.461721	0.22922	0.347225	0.417876	0.415897	0.351143	0.185749	0.416219	0.270203	0.36598	0.454404	0.496731	0.598064	0.644744	0.548821	0.555871	0.576464	0.511534	0.599675	0.594297	0.58598	0.363573	0.579495		intergenic	-0.215921	5.16813e-05	0.0081708	3.65668e-07	0.000442573
4:141288901	cg04421420	0.532263	0.572385	0.716504	0.697378	0.6976	0.384475	0.645114	0.645557	0.666237	0.658885	0.0987084	0.596019	0.322395	0.631273	0.693812	0.45891	0.73412	0.850121	0.732721	0.804229	0.780381	0.79995	0.754329	0.776044	0.780392	0.563595	0.779143	SCOC-AS1;SCOC;SCOC;SCOC;SCOC;SCOC	Body;Body;Body;Body;Body;Body	-0.215548	5.16813e-05	0.0081708	0.00111673	0.0269442
3:27799750	cg10246400	0.66429	0.782038	0.807992	0.883629	0.768644	0.557536	0.789602	0.882939	0.85538	0.75732	0.488276	0.718539	0.407139	0.791386	0.825023	0.508018	0.96906	0.931669	0.898824	0.951216	0.926744	0.921528	0.955235	0.946022	0.900082	0.717984	0.933375		intergenic	-0.215391	5.16813e-05	0.0081708	0.00029436	0.0135237
4:40123292	cg03490609	0.783724	0.68764	0.772461	0.835615	0.780487	0.447367	0.738106	0.861885	0.845031	0.772381	0.360972	0.718417	0.111636	0.767733	0.824118	0.592635	0.927417	0.875444	0.917779	0.88083	0.897092	0.882614	0.911126	0.892879	0.88138	0.681263	0.896284	N4BP2	Body	-0.215021	5.16813e-05	0.0081708	0.00527638	0.0591593
1:181352945	cg08127053	0.44049	0.526048	0.384502	0.462715	0.537815	0.459477	0.351552	0.52008	0.373611	0.28867	0.239822	0.529909	0.321945	0.450769	0.563202	0.471533	0.64759	0.614007	0.586395	0.610035	0.647598	0.838329	0.656348	0.585943	0.642384	0.432634	0.647625		intergenic	-0.214992	5.16813e-05	0.0081708	7.79747e-06	0.00203239
1:159988869	cg23305798	0.698799	0.718433	0.777357	0.807634	0.742736	0.4991	0.726105	0.808773	0.776562	0.699609	0.292905	0.636166	0.33537	0.731974	0.799159	0.530595	0.880119	0.876482	0.845711	0.857744	0.853691	0.879116	0.937008	0.892349	0.864097	0.66133	0.876257		intergenic	-0.214928	5.16813e-05	0.0081708	0.000724449	0.0215003
8:8421954	cg25716894	0.687332	0.736098	0.783583	0.683407	0.664776	0.426782	0.548302	0.759895	0.699005	0.56327	0.398701	0.70672	0.444936	0.567867	0.645919	0.689225	0.90106	0.892199	0.889422	0.806845	0.862751	0.809016	0.822368	0.791331	0.78571	0.625364	0.840078		intergenic	-0.214714	5.16813e-05	0.0081708	3.58719e-05	0.00451687
1:17614280	cg10605072	0.741945	0.678751	0.812577	0.812411	0.716283	0.327859	0.737952	0.790566	0.781644	0.675338	0.307252	0.631227	0.364824	0.71566	0.803347	0.577381	0.896302	0.870746	0.865673	0.910738	0.820572	0.863183	0.875272	0.880471	0.841407	0.654688	0.869374		intergenic	-0.214685	5.16813e-05	0.0081708	0.00127298	0.0287673
9:23683012	cg27339700	0.616589	0.709852	0.706182	0.777733	0.686144	0.492119	0.643807	0.768349	0.719656	0.626694	0.413186	0.693392	0.401065	0.680423	0.676719	0.783991	0.801307	0.914735	0.877362	0.859176	0.881259	0.890931	0.843627	0.882532	0.822065	0.649744	0.863666		intergenic	-0.213922	5.16813e-05	0.0081708	2.48887e-05	0.00375297
2:153023874	cg03116228	0.665603	0.702394	0.73419	0.641229	0.597946	0.387027	0.449249	0.695224	0.669575	0.536602	0.359215	0.666044	0.244803	0.611951	0.705951	0.634816	0.765731	0.810311	0.740432	0.881223	0.759435	0.796318	0.825443	0.819649	0.758032	0.581364	0.795175	STAM2	Body	-0.213811	5.16813e-05	0.0081708	0.000285176	0.0133139
17:26674270	cg15792713	0.312483	0.259367	0.272353	0.354317	0.261554	0.138459	0.242331	0.234532	0.30322	0.183041	0.11078	0.345584	0.341174	0.247679	0.320988	0.325227	0.390438	0.489512	0.67634	0.368893	0.573722	0.387602	0.462543	0.523451	0.443797	0.265818	0.479589	POLDIP2	3'UTR	-0.21377	5.16813e-05	0.0081708	2.69047e-06	0.00117376
21:38126156	cg21673171	0.811391	0.706282	0.858996	0.870759	0.790152	0.432447	0.836726	0.891893	0.873262	0.74344	0.408688	0.725292	0.386336	0.783177	0.872408	0.533717	0.892739	0.945069	0.910879	0.935606	0.931465	0.955602	0.959284	0.953491	0.920885	0.72031	0.933891	HLCS;HLCS;HLCS	3'UTR;3'UTR;3'UTR	-0.213581	5.16813e-05	0.0081708	0.00170806	0.0334785
3:71150422	cg04135728	0.704762	0.728574	0.747651	0.828305	0.732507	0.478693	0.749448	0.807712	0.752315	0.786784	0.35687	0.660075	0.379209	0.791999	0.79122	0.52546	0.843943	0.884688	0.902836	0.911142	0.845387	0.94735	0.909359	0.913407	0.851159	0.676349	0.889919	FOXP1;FOXP1;FOXP1;FOXP1;FOXP1;FOXP1;FOXP1	Body;Body;Body;Body;Body;Body;Body	-0.21357	5.16813e-05	0.0081708	0.000473653	0.0173086
7:130615334	cg22994883	0.799977	0.669479	0.791605	0.83827	0.803266	0.524681	0.733814	0.820273	0.765122	0.714607	0.296954	0.726512	0.25085	0.770819	0.791544	0.741019	0.899692	0.908136	0.920199	0.873204	0.921882	0.894826	0.923967	0.896638	0.890831	0.689925	0.903264		intergenic	-0.213339	5.16813e-05	0.0081708	0.00173867	0.0337479
12:127769663	cg04461678	0.665837	0.734339	0.769962	0.81177	0.737531	0.552003	0.7443	0.801821	0.789014	0.792761	0.398756	0.692886	0.314537	0.736076	0.814875	0.47965	0.930128	0.882589	0.849681	0.927955	0.87598	0.918051	0.906651	0.86911	0.854889	0.677257	0.890559		intergenic	-0.213302	5.16813e-05	0.0081708	0.000540575	0.0185226
1:31436078	cg05750303	0.464123	0.426522	0.447518	0.513791	0.498475	0.34212	0.467931	0.536965	0.489875	0.470046	0.167874	0.470504	0.201114	0.46649	0.501287	0.340476	0.662513	0.68983	0.661781	0.64082	0.632034	0.594265	0.638262	0.631651	0.596414	0.425319	0.638619	PUM1;PUM1	Body;Body	-0.2133	5.16813e-05	0.0081708	7.71807e-06	0.00202818
7:124633001	cg27134730	0.651232	0.598013	0.702682	0.705297	0.619342	0.416691	0.677058	0.654415	0.691575	0.557829	0.182365	0.566153	0.290259	0.659412	0.679412	0.32228	0.705776	0.852731	0.788784	0.77499	0.759086	0.885759	0.758525	0.72443	0.717224	0.560876	0.774145		intergenic	-0.213269	5.16813e-05	0.0081708	0.00119146	0.0278136
1:232087456	cg00248706	0.715163	0.781818	0.829968	0.827335	0.743815	0.561948	0.807912	0.854938	0.821844	0.796099	0.339256	0.766977	0.360017	0.802375	0.813965	0.515397	0.912271	0.909537	0.907213	0.906061	0.921541	0.949572	0.949417	0.902868	0.938553	0.708677	0.921893	DISC1;DISC1;DISC1;DISC1;DISC1;DISC1;DISC1;DISC1;DISC1;TSNAX-DISC1	Body;Body;Body;Body;Body;Body;Body;Body;Body;Body	-0.213216	5.16813e-05	0.0081708	0.00106586	0.026321
5:137797130	cg21569576	0.68881	0.735572	0.814102	0.799184	0.786015	0.52252	0.775993	0.866185	0.800184	0.73466	0.399237	0.722983	0.254242	0.76158	0.834569	0.59925	0.885888	0.931795	0.886709	0.904779	0.929486	0.921847	0.945528	0.881387	0.871836	0.693443	0.906584		intergenic	-0.213141	5.16813e-05	0.0081708	0.00111859	0.0269604
8:90894810	cg23255942	0.396931	0.409915	0.433148	0.41045	0.489672	0.300845	0.264538	0.515367	0.514981	0.348472	0.319495	0.489699	0.242377	0.391587	0.514408	0.38639	0.668219	0.546982	0.52726	0.63684	0.625638	0.661066	0.584224	0.644126	0.63692	0.401767	0.614586		intergenic	-0.212819	5.16813e-05	0.0081708	1.08511e-06	0.000743165
10:16891282	cg17588796	0.509426	0.658398	0.64488	0.655786	0.547225	0.473339	0.434655	0.558784	0.615081	0.484372	0.478865	0.573036	0.398832	0.583649	0.613873	0.496019	0.832991	0.83689	0.712207	0.78651	0.683881	0.672772	0.849403	0.744132	0.69804	0.545389	0.757425	CUBN	Body	-0.212036	5.16813e-05	0.0081708	1.01344e-06	0.000713304
5:143303200	cg08264338	0.630443	0.708746	0.682059	0.737085	0.70663	0.406456	0.594993	0.718073	0.712167	0.544172	0.230097	0.627297	0.440784	0.677939	0.713703	0.72299	0.780778	0.846411	0.845483	0.779438	0.793083	0.883827	0.875272	0.857788	0.787594	0.615852	0.827742		intergenic	-0.21189	5.16813e-05	0.0081708	0.000277578	0.0131244
17:78800774	cg16638092	0.787463	0.72055	0.808337	0.819866	0.787496	0.54059	0.782561	0.880246	0.831336	0.739352	0.532929	0.722491	0.433402	0.836977	0.882817	0.513634	0.886306	0.938179	0.950733	0.960449	0.946985	0.9362	0.952875	0.938032	0.92898	0.726253	0.937638	RPTOR;RPTOR	Body;Body	-0.211385	5.16813e-05	0.0081708	0.000202871	0.0111065
10:29391231	cg23872541	0.758449	0.670723	0.811389	0.875852	0.761961	0.570432	0.814715	0.873887	0.822521	0.654703	0.608477	0.728195	0.267253	0.770792	0.86474	0.655281	0.898104	0.9659	0.943711	0.956945	0.93696	0.8812	0.955862	0.911625	0.925975	0.719336	0.930698		intergenic	-0.211362	5.16813e-05	0.0081708	0.000490931	0.017612
3:157251508	cg18155657	0.692005	0.585049	0.70679	0.72655	0.648775	0.448506	0.625338	0.679587	0.659773	0.690129	0.518463	0.666389	0.379276	0.622582	0.685835	0.464629	0.886218	0.858151	0.751504	0.790131	0.787008	0.892376	0.817169	0.877996	0.750012	0.61248	0.823396		intergenic	-0.210916	5.16813e-05	0.0081708	1.12923e-05	0.00247303
11:7626964	cg06171088	0.670783	0.702208	0.751686	0.789452	0.710371	0.462961	0.670833	0.791257	0.680969	0.670698	0.425043	0.64134	0.418884	0.66467	0.738569	0.549844	0.89463	0.866119	0.826246	0.848154	0.81765	0.894356	0.897348	0.86228	0.804297	0.646223	0.856786	PPFIBP2;PPFIBP2;PPFIBP2	5'UTR;Body;Body	-0.210563	5.16813e-05	0.0081708	3.57846e-05	0.0045092
3:186945843	cg04555780	0.726713	0.797555	0.813606	0.81343	0.809335	0.473683	0.817647	0.852415	0.821738	0.824628	0.254479	0.728089	0.311862	0.757693	0.865933	0.611861	0.889869	0.927304	0.934822	0.921708	0.939328	0.903818	0.946424	0.887034	0.887895	0.705042	0.915356	MASP1	Body	-0.210314	5.16813e-05	0.0081708	0.00364031	0.0489603
2:47916819	cg21363876	0.795254	0.645171	0.834745	0.815676	0.793183	0.623641	0.78987	0.79425	0.788522	0.82932	0.549151	0.699177	0.360783	0.752224	0.793328	0.269073	0.936508	0.920474	0.895368	0.882881	0.928074	0.923398	0.909131	0.904586	0.848364	0.695835	0.905421		intergenic	-0.209585	5.16813e-05	0.0081708	0.00138343	0.0300188
6:1486146	cg00419676	0.793693	0.802823	0.886293	0.871528	0.7723	0.50776	0.893617	0.926706	0.840013	0.832016	0.36027	0.723721	0.336341	0.817166	0.920482	0.59799	0.946626	0.952342	0.960788	0.975672	0.958382	0.933185	0.95963	0.952343	0.929419	0.74267	0.952043		intergenic	-0.209373	5.16813e-05	0.0081708	0.00341143	0.0473542
15:92706951	cg20485553	0.8581	0.803464	0.837357	0.887729	0.871055	0.503903	0.87859	0.852392	0.842995	0.774736	0.417189	0.716296	0.256882	0.773938	0.878978	0.699424	0.964081	0.989388	0.940405	0.918533	0.941794	0.940385	0.959349	0.968848	0.928151	0.740814	0.950104	SLCO3A1;SLCO3A1	3'UTR;Body	-0.209289	5.16813e-05	0.0081708	0.00306457	0.0448936
7:24367826	cg04932937	0.878617	0.810005	0.884775	0.874799	0.839011	0.447526	0.844454	0.933574	0.896612	0.815833	0.403823	0.787784	0.124935	0.845747	0.892946	0.69149	0.967536	0.965862	0.949112	0.954398	0.965903	0.938077	0.957932	0.960894	0.956493	0.748246	0.957356		intergenic	-0.20911	5.16813e-05	0.0081708	0.0114693	0.0879084
11:43942451	cg04028950	0.743554	0.793924	0.785271	0.813866	0.678662	0.499909	0.74065	0.82141	0.778044	0.746822	0.422964	0.647409	0.288249	0.736997	0.818293	0.497516	0.82238	0.838069	0.841145	0.946158	0.910695	0.926129	0.919322	0.91631	0.843953	0.675846	0.884907	ALKBH3-AS1	Body	-0.209061	5.16813e-05	0.0081708	0.00102622	0.0258341
5:55977468	cg01164141	0.597154	0.679777	0.668052	0.713793	0.664157	0.441091	0.663685	0.651407	0.700234	0.575413	0.471048	0.578346	0.402064	0.678258	0.654887	0.489005	0.852875	0.889848	0.729448	0.867062	0.72455	0.756746	0.879138	0.836993	0.754865	0.601773	0.810169		intergenic	-0.208396	5.16813e-05	0.0081708	1.12869e-05	0.00247303
17:57806995	cg22882776	0.780844	0.757079	0.829486	0.883487	0.755427	0.522549	0.72939	0.885234	0.886975	0.775361	0.365243	0.743316	0.245237	0.781835	0.854641	0.690591	0.926742	0.942631	0.93017	0.950324	0.901338	0.896225	0.938865	0.925914	0.923521	0.717918	0.926192	VMP1	5'UTR	-0.208274	5.16813e-05	0.0081708	0.00293965	0.0439831
10:106089203	cg24199006	0.695129	0.725171	0.746991	0.769448	0.712594	0.532499	0.753635	0.807996	0.727131	0.68512	0.559268	0.701655	0.198851	0.698858	0.814564	0.422091	0.872282	0.899583	0.868548	0.860727	0.858944	0.874155	0.861618	0.862347	0.850662	0.659437	0.867652	ITPRIP	5'UTR	-0.208214	5.16813e-05	0.0081708	0.000820649	0.0229555
7:47709221	cg07211884	0.693657	0.749037	0.714596	0.822299	0.798684	0.552964	0.778809	0.85011	0.73468	0.761128	0.399921	0.662948	0.279984	0.825151	0.852752	0.749192	0.902333	0.919829	0.906207	0.880546	0.933606	0.902501	0.935894	0.894684	0.912829	0.70162	0.909826		intergenic	-0.208206	5.16813e-05	0.0081708	0.000887875	0.0239477
4:124371110	cg04694633	0.406916	0.368058	0.346982	0.389327	0.36935	0.323334	0.282255	0.318524	0.432694	0.329483	0.37583	0.432514	0.176393	0.379606	0.419472	0.251739	0.501008	0.564862	0.503303	0.62967	0.566488	0.492175	0.597353	0.579627	0.590314	0.350155	0.558311		intergenic	-0.208156	5.16813e-05	0.0081708	4.81366e-08	0.000163533
2:28904192	cg15910252	0.669352	0.686395	0.734548	0.789085	0.709462	0.515565	0.713122	0.700548	0.784808	0.745122	0.461778	0.645481	0.222013	0.740827	0.776235	0.553819	0.92037	0.823045	0.804857	0.897944	0.836409	0.893058	0.884562	0.82866	0.860525	0.65301	0.861048		intergenic	-0.208038	5.16813e-05	0.0081708	0.000487062	0.0175438
6:136358146	cg11910208	0.59819	0.710875	0.639271	0.734567	0.681336	0.464672	0.506837	0.738091	0.566547	0.639249	0.586121	0.650148	0.614797	0.716443	0.633082	0.673332	0.819845	0.930749	0.855309	0.840295	0.871406	0.844344	0.816432	0.840854	0.763075	0.634597	0.842479	PDE7B	Body	-0.207881	5.16813e-05	0.0081708	1.98208e-07	0.00032266
1:221661683	cg16509547	0.641187	0.686129	0.734172	0.825693	0.715633	0.559555	0.600783	0.758656	0.766544	0.802816	0.408156	0.736629	0.311202	0.793632	0.736279	0.59633	0.898556	0.827741	0.905552	0.83135	0.867843	0.826093	0.952013	0.869284	0.893875	0.667087	0.874701		intergenic	-0.207613	5.16813e-05	0.0081708	0.000346044	0.0147078
2:190748200	cg12480180	0.593721	0.518607	0.579897	0.68926	0.642506	0.463499	0.486364	0.590886	0.65677	0.539966	0.379022	0.628468	0.449579	0.625273	0.635075	0.582136	0.730614	0.754878	0.731967	0.793674	0.82015	0.74696	0.828308	0.763566	0.792468	0.566314	0.773621		intergenic	-0.207306	5.16813e-05	0.0081708	5.8536e-07	0.000545049
18:3467174	cg22825519	0.690083	0.609679	0.653087	0.63115	0.557752	0.463896	0.595169	0.62695	0.638037	0.683307	0.236574	0.617548	0.224666	0.615422	0.682383	0.504912	0.734593	0.789603	0.706266	0.807722	0.70364	0.827794	0.80421	0.765111	0.805731	0.564414	0.77163	GAPLINC;GAPLINC	Body;Body	-0.207217	5.16813e-05	0.0081708	0.00037261	0.0152573
6:36635087	cg05389236	0.84704	0.766405	0.842689	0.882101	0.784037	0.555794	0.819155	0.889027	0.862054	0.747988	0.514894	0.682614	0.209475	0.823169	0.87998	0.639748	0.934911	0.946519	0.919997	0.948135	0.945068	0.950351	0.975474	0.910753	0.940883	0.734136	0.941344		intergenic	-0.207208	5.16813e-05	0.0081708	0.00254914	0.0409447
7:36159171	cg09833279	0.811111	0.714202	0.803905	0.812792	0.769042	0.445307	0.773826	0.828098	0.860778	0.755903	0.235216	0.660359	0.0976245	0.771982	0.841042	0.717436	0.886774	0.862794	0.895632	0.89485	0.90943	0.878725	0.877547	0.899392	0.885018	0.681164	0.887796		intergenic	-0.206632	5.16813e-05	0.0081708	0.0119004	0.089572
1:159902859	cg07379893	0.656625	0.610398	0.699434	0.734243	0.666497	0.499431	0.699626	0.780199	0.725961	0.698507	0.599565	0.637889	0.411649	0.686966	0.732319	0.480628	0.820465	0.79645	0.87533	0.879084	0.889765	0.825225	0.844606	0.872626	0.86107	0.644996	0.851625	IGSF9;IGSF9	Body;Body	-0.206629	5.16813e-05	0.0081708	5.9051e-06	0.00177613
17:70335431	cg02054358	0.618293	0.566975	0.683179	0.718828	0.682376	0.501473	0.638321	0.715669	0.624743	0.563269	0.535677	0.563354	0.251272	0.637874	0.649405	0.337932	0.725858	0.87124	0.776459	0.813676	0.819837	0.780949	0.780131	0.75472	0.757979	0.58054	0.786761		intergenic	-0.206221	5.16813e-05	0.0081708	0.000120274	0.00850113
10:79264914	cg22743917	0.375909	0.350533	0.311985	0.362201	0.41199	0.253025	0.398878	0.457897	0.343999	0.342819	0.140965	0.389342	0.292094	0.388695	0.406584	0.212475	0.572675	0.5688	0.61017	0.479198	0.550205	0.570989	0.500871	0.532885	0.528527	0.339962	0.546036	KCNMA1;KCNMA1;KCNMA1;KCNMA1;KCNMA1;KCNMA1	Body;Body;Body;Body;Body;Body	-0.206074	5.16813e-05	0.0081708	3.49431e-07	0.000431288
15:78133639	cg06822193	0.791334	0.734036	0.818061	0.863648	0.845072	0.454599	0.817886	0.816003	0.862009	0.786667	0.328339	0.662948	0.267135	0.822494	0.87996	0.727688	0.934219	0.944225	0.925038	0.936126	0.899151	0.903849	0.916887	0.938044	0.911378	0.717368	0.923213		intergenic	-0.205845	5.16813e-05	0.0081708	0.00445756	0.0543954
15:79281043	cg12780095	0.400159	0.333923	0.430648	0.488712	0.48525	0.255382	0.454801	0.454599	0.466042	0.425411	0.0771885	0.427884	0.0998007	0.438143	0.484202	0.265879	0.591063	0.542043	0.57125	0.554105	0.670898	0.600791	0.536421	0.549677	0.604429	0.374251	0.580075	RASGRF1;RASGRF1;RASGRF1	Body;Body;Body	-0.205824	5.16813e-05	0.0081708	0.000164005	0.0100069
9:37300859	cg00659629	0.612475	0.700218	0.659046	0.71033	0.645873	0.468269	0.612486	0.71728	0.711581	0.663757	0.372095	0.677923	0.286911	0.636285	0.700088	0.655843	0.792097	0.883497	0.76664	0.887105	0.802477	0.866047	0.823607	0.81406	0.74585	0.614404	0.820153	ZCCHC7;ZCCHC7;ZCCHC7;ZCCHC7;ZCCHC7	Body;Body;Body;Body;Body	-0.20575	5.16813e-05	0.0081708	0.000120787	0.00852334
20:32391905	cg04992771	0.777698	0.81014	0.864692	0.849974	0.767671	0.502133	0.830898	0.86543	0.849715	0.752743	0.29565	0.674428	0.360989	0.756349	0.844236	0.561265	0.880409	0.924995	0.895929	0.920242	0.915922	0.938212	0.919407	0.956928	0.89048	0.710251	0.915836	ZNF341-AS1	Body	-0.205585	5.16813e-05	0.0081708	0.00294654	0.044033
20:39135472	cg27461254	0.737871	0.760583	0.731256	0.771857	0.677436	0.544244	0.712273	0.817479	0.790249	0.690892	0.485865	0.642834	0.300194	0.720294	0.789274	0.642686	0.897154	0.895255	0.868979	0.895734	0.882599	0.840805	0.912737	0.912348	0.825439	0.675955	0.881228		intergenic	-0.205272	5.16813e-05	0.0081708	0.000166632	0.0100856
6:149564268	cg26078976	0.274135	0.355796	0.463728	0.463563	0.427563	0.288583	0.44233	0.391507	0.430877	0.361951	0.11702	0.453528	0.352548	0.396629	0.445429	0.254052	0.723537	0.498909	0.513118	0.60421	0.644616	0.639797	0.517719	0.534754	0.498053	0.369952	0.574968		intergenic	-0.205016	5.16813e-05	0.0081708	1.67397e-05	0.00304386
6:147271753	cg21350496	0.679217	0.708775	0.697044	0.721968	0.624306	0.592538	0.627126	0.713211	0.691822	0.599967	0.531594	0.714052	0.211107	0.625586	0.730602	0.687585	0.862872	0.879577	0.802025	0.849919	0.847933	0.858446	0.829798	0.821521	0.80467	0.634781	0.83964	STXBP5-AS1	Body	-0.204859	5.16813e-05	0.0081708	8.53403e-05	0.00711673
2:129492610	cg24780366	0.719863	0.621997	0.671783	0.631982	0.706885	0.464953	0.702668	0.654093	0.693683	0.591084	0.560351	0.678115	0.425825	0.626574	0.681729	0.404265	0.759165	0.820613	0.836883	0.920602	0.791029	0.917728	0.834251	0.754822	0.740035	0.614741	0.819459		intergenic	-0.204718	5.16813e-05	0.0081708	1.63166e-05	0.00301486
8:97456488	cg22404290	0.472158	0.52214	0.667817	0.685177	0.646831	0.464863	0.661546	0.600718	0.618905	0.619256	0.440027	0.530657	0.10807	0.590817	0.639488	0.413655	0.740873	0.825989	0.743484	0.865125	0.695326	0.70178	0.734659	0.69747	0.719585	0.542633	0.747144		intergenic	-0.204511	5.16813e-05	0.0081708	0.000541409	0.0185316
1:36710180	cg06193952	0.696419	0.651009	0.645854	0.580229	0.618558	0.3655	0.653292	0.690138	0.666706	0.617781	0.302636	0.617633	0.258196	0.677164	0.71265	0.442838	0.768744	0.759928	0.793308	0.718917	0.878204	0.728809	0.805106	0.831963	0.726495	0.574788	0.779053	THRAP3	5'UTR	-0.204265	5.16813e-05	0.0081708	0.000575655	0.0190869
2:225968528	cg09501717	0.780852	0.734691	0.83833	0.861929	0.836062	0.535464	0.8361	0.90507	0.892243	0.781685	0.414774	0.716187	0.366253	0.870693	0.887555	0.533253	0.938855	0.948259	0.920978	0.956661	0.926457	0.930406	0.970075	0.937296	0.941296	0.736946	0.941143		intergenic	-0.204196	5.16813e-05	0.0081708	0.00225632	0.0384758
3:52586343	cg19225036	0.543166	0.49571	0.547272	0.569165	0.541803	0.343616	0.518726	0.597663	0.616602	0.392236	0.158823	0.51092	0.162685	0.576481	0.62297	0.374046	0.744708	0.671871	0.694069	0.677132	0.651549	0.623788	0.660172	0.729468	0.643128	0.473243	0.677321	PBRM1	Body	-0.204078	5.16813e-05	0.0081708	0.000512353	0.0180086
8:38624567	cg18316192	0.468286	0.84166	0.682783	0.651981	0.81396	0.691041	0.702394	0.873314	0.749193	0.796792	0.609497	0.836193	0.603955	0.821126	0.74994	0.704608	0.915555	0.92433	0.929228	0.951689	0.946879	0.887262	0.94319	0.934644	0.92648	0.724795	0.928806	TACC1	5'UTR	-0.204011	5.16813e-05	0.0081708	1.14167e-05	0.00248799
1:159172357	cg06067658	0.398444	0.560951	0.624072	0.591397	0.607785	0.538797	0.611041	0.667916	0.572988	0.665114	0.279426	0.59309	0.380595	0.558919	0.660487	0.600943	0.731358	0.79339	0.779114	0.796352	0.774402	0.699539	0.767253	0.791444	0.716066	0.556998	0.760991	CADM3;CADM3;CADM3-AS1;ACKR1	3'UTR;3'UTR;TSS200;TSS1500	-0.203993	5.16813e-05	0.0081708	2.02492e-05	0.00336119
5:176673717	cg06071490	0.730721	0.785434	0.750774	0.757345	0.741708	0.521661	0.759739	0.832873	0.733264	0.736334	0.475993	0.740683	0.381232	0.748411	0.842334	0.645941	0.859289	0.939524	0.885579	0.923571	0.90785	0.901291	0.939929	0.902051	0.867374	0.699028	0.90294	NSD1;NSD1	Body;Body	-0.203912	5.16813e-05	0.0081708	0.000116863	0.0083748
12:25854419	cg21763367	0.681348	0.62606	0.661461	0.732068	0.641458	0.383568	0.698646	0.745176	0.698851	0.593928	0.308573	0.604773	0.465022	0.673598	0.735176	0.403936	0.805694	0.835746	0.82459	0.826952	0.805	0.827765	0.8075	0.783772	0.747989	0.603353	0.807223		intergenic	-0.203871	5.16813e-05	0.0081708	0.000225879	0.0117485
22:47169773	cg15596311	0.662717	0.679232	0.731085	0.780015	0.763991	0.615673	0.713707	0.76285	0.671122	0.724038	0.478761	0.638474	0.44557	0.69826	0.664138	0.474366	0.88296	0.927651	0.87862	0.817696	0.870474	0.840128	0.8555	0.872894	0.797156	0.6565	0.860342	TBC1D22A;TBC1D22A;TBC1D22A;TBC1D22A;TBC1D22A	TSS200;5'UTR;Body;Body;Body	-0.203842	5.16813e-05	0.0081708	1.13807e-05	0.00248488
2:217256271	cg13760501	0.229046	0.304228	0.389391	0.496037	0.449397	0.213454	0.381142	0.462669	0.340001	0.481953	0.133342	0.47601	0.400271	0.4834	0.421273	0.434393	0.66549	0.554512	0.626434	0.503035	0.599125	0.586664	0.522644	0.555168	0.646154	0.381	0.584358		intergenic	-0.203358	5.16813e-05	0.0081708	2.9556e-05	0.00411164
1:186206200	cg24264066	0.776487	0.819772	0.824898	0.844652	0.775362	0.608369	0.787576	0.860269	0.822351	0.770884	0.389861	0.683537	0.325987	0.776159	0.842721	0.558813	0.945096	0.872935	0.901689	0.952126	0.929915	0.898802	0.942766	0.933572	0.897708	0.716731	0.919401	MIR548F1;RNU6-72P	Body;Body	-0.20267	5.16813e-05	0.0081708	0.00133015	0.029419
6:46293734	cg00782811	0.793992	0.66623	0.78753	0.838474	0.790633	0.583393	0.764186	0.8717	0.780051	0.704247	0.49518	0.71432	0.38182	0.757103	0.817979	0.513835	0.932363	0.890572	0.887479	0.896921	0.935676	0.930698	0.883582	0.902326	0.898111	0.703792	0.906414	RCAN2	TSS1500	-0.202622	5.16813e-05	0.0081708	0.00028101	0.0132165
10:93109072	cg10804400	0.518675	0.710374	0.70477	0.622457	0.711371	0.519521	0.626257	0.742622	0.423936	0.758363	0.342242	0.708444	0.587629	0.611992	0.624234	0.610039	0.788805	0.784188	0.826689	0.871653	0.841386	0.832201	0.76685	0.840515	0.794748	0.613933	0.816337	HECTD2-AS1	Body	-0.202404	5.16813e-05	0.0081708	3.98501e-05	0.00476014
5:74353590	cg19950499	0.701392	0.748164	0.788595	0.821672	0.746402	0.601453	0.801113	0.847896	0.747208	0.623662	0.597909	0.781216	0.320993	0.711026	0.829945	0.638607	0.903292	0.900628	0.886955	0.929487	0.895586	0.947538	0.928832	0.89496	0.892756	0.706703	0.908893		intergenic	-0.202189	5.16813e-05	0.0081708	0.000141777	0.00926963
21:29891060	cg24360457	0.799158	0.753852	0.824493	0.816522	0.780409	0.403828	0.789361	0.784535	0.828867	0.765327	0.296497	0.70656	0.291259	0.751722	0.819014	0.697399	0.886212	0.903459	0.894929	0.888694	0.949208	0.897578	0.916855	0.83125	0.895794	0.6943	0.895998		intergenic	-0.201697	5.16813e-05	0.0081708	0.00396702	0.0512453
5:10479730	cg01053766	0.865038	0.8414	0.841359	0.827263	0.769168	0.553286	0.775845	0.887753	0.82048	0.788021	0.469201	0.659163	0.494523	0.796118	0.915109	0.609206	0.943337	0.933975	0.940343	0.961869	0.947425	0.965848	0.964762	0.932463	0.925295	0.744558	0.946146		intergenic	-0.201588	5.16813e-05	0.0081708	0.000334632	0.0144683
20:21665813	cg20233389	0.636797	0.485407	0.530124	0.57698	0.573315	0.48012	0.528564	0.667297	0.60217	0.360015	0.550585	0.60976	0.241577	0.646247	0.620218	0.367175	0.730796	0.743057	0.686895	0.751421	0.70818	0.834624	0.680196	0.686299	0.760687	0.529772	0.731351	LINC01726	Body	-0.201579	5.16813e-05	0.0081708	7.02781e-05	0.00642324
8:49502914	cg11082655	0.789893	0.787831	0.827862	0.884716	0.838084	0.590752	0.818152	0.88675	0.84585	0.731829	0.493775	0.702062	0.430534	0.792382	0.851488	0.408728	0.956532	0.921265	0.909152	0.906243	0.919355	0.953374	0.966736	0.931179	0.918393	0.730043	0.931359	LOC101929268	Body	-0.201316	5.16813e-05	0.0081708	0.00114231	0.0272492
14:99503214	cg04907239	0.758413	0.675962	0.757285	0.801036	0.818748	0.715432	0.783133	0.80583	0.699259	0.610016	0.767901	0.612809	0.388939	0.761485	0.799448	0.66252	0.898835	0.911391	0.896859	0.93314	0.932831	0.941712	0.906436	0.910765	0.901976	0.713638	0.914883		intergenic	-0.201244	5.16813e-05	0.0081708	1.57788e-05	0.00295459
3:110037272	cg21277864	0.630277	0.632107	0.775506	0.810707	0.8497	0.75517	0.784647	0.868755	0.805902	0.747384	0.507597	0.814928	0.34877	0.836901	0.846297	0.655845	0.913468	0.938732	0.920526	0.931385	0.954839	0.902069	0.946353	0.915786	0.94988	0.729406	0.930338		intergenic	-0.200932	5.16813e-05	0.0081708	0.000362048	0.0150287
6:10105757	cg06621597	0.465584	0.51872	0.595748	0.639768	0.615127	0.369458	0.541511	0.601898	0.612818	0.601704	0.143285	0.572538	0.249903	0.628401	0.635432	0.428324	0.693298	0.686593	0.662466	0.700829	0.758742	0.727002	0.788683	0.678347	0.734832	0.513764	0.714533		intergenic	-0.200769	5.16813e-05	0.0081708	0.000626967	0.0198897
2:239928864	cg21585736	0.756251	0.762527	0.807663	0.8258	0.748001	0.486916	0.814352	0.806368	0.754956	0.778585	0.399286	0.714674	0.414888	0.795835	0.830806	0.623388	0.886796	0.93584	0.915974	0.927777	0.902136	0.918565	0.935046	0.870406	0.881695	0.707518	0.908248		intergenic	-0.20073	5.16813e-05	0.0081708	0.000483164	0.0174851
11:1874445	cg12283393	0.696373	0.690613	0.75582	0.789038	0.743578	0.568602	0.801541	0.78334	0.710291	0.631921	0.643853	0.638398	0.4862	0.734208	0.792911	0.582355	0.85145	0.891962	0.906108	0.922418	0.907633	0.886743	0.932302	0.843525	0.875896	0.690565	0.890893	LSP1	Body	-0.200328	5.16813e-05	0.0081708	2.04165e-06	0.00101971
7:55201545	cg27528369	0.763013	0.744489	0.776481	0.805356	0.692818	0.436983	0.758399	0.810844	0.794644	0.703046	0.377153	0.679351	0.330973	0.722601	0.831321	0.499447	0.866368	0.892428	0.868579	0.907439	0.842225	0.838698	0.894028	0.871648	0.854398	0.670432	0.870646	EGFR;EGFR;EGFR;EGFR	Body;Body;Body;Body	-0.200213	5.16813e-05	0.0081708	0.00145145	0.0307298
2:207697759	cg01177361	0.588297	0.626971	0.655422	0.704745	0.686359	0.521447	0.689307	0.689947	0.697872	0.582409	0.359748	0.657961	0.28076	0.603094	0.70004	0.587985	0.889197	0.867408	0.75086	0.810787	0.802751	0.731263	0.757479	0.830017	0.779001	0.602023	0.802085		intergenic	-0.200062	5.16813e-05	0.0081708	0.000125756	0.00870426
2:206794884	cg14654320	0.501171	0.650821	0.606296	0.637871	0.605019	0.49284	0.547726	0.620235	0.617859	0.496258	0.493988	0.625675	0.391926	0.622429	0.654491	0.540455	0.77827	0.842029	0.658154	0.84189	0.753205	0.802046	0.790087	0.725841	0.730389	0.569066	0.769101		intergenic	-0.200035	5.16813e-05	0.0081708	6.17584e-07	0.000552238
1:154525738	cg22847052	0.349787	0.287426	0.298761	0.336279	0.250742	0.295725	0.237546	0.39349	0.289856	0.495728	0.483422	0.262189	0.708668	0.339214	0.243428	0.526386	0.235721	0.183599	0.202043	0.153115	0.119873	0.060313	0.21863	0.101083	0.185535	0.362415	0.162213	UBE2Q1;UBE2Q1-AS1	Body;TSS1500	0.200203	5.16813e-05	0.0081708	0.000234176	0.0119981
11:2411223	cg20863651	0.255879	0.197492	0.199378	0.164319	0.164663	0.33723	0.192269	0.140899	0.138674	0.432497	0.378163	0.245502	0.700244	0.166174	0.100887	0.152718	0.0509229	0.0371132	0.0551711	0.0372144	0.0548061	0.0410402	0.0398551	0.0626236	0.0483863	0.247937	0.0474592	CD81;CD81	5'UTR;Body	0.200478	5.16813e-05	0.0081708	0.000690928	0.020992
4:88449925	cg00916810	0.904607	0.790575	0.828904	0.861182	0.80001	0.828844	0.829387	0.819276	0.907845	0.854072	0.857418	0.796603	0.753161	0.881045	0.827049	0.735578	0.60746	0.639622	0.700516	0.561602	0.564376	0.466296	0.696036	0.715229	0.711929	0.829722	0.62923	SPARCL1;SPARCL1;SPARCL1;SPARCL1	5'UTR;5'UTR;5'UTR;5'UTR	0.200493	5.16813e-05	0.0081708	1.28177e-07	0.000268995
14:95702905	cg13925438	0.294406	0.29099	0.18116	0.18246	0.190842	0.295722	0.196746	0.167977	0.186426	0.372586	0.373226	0.319264	0.670694	0.206632	0.139448	0.147205	0.0368677	0.0335375	0.0893732	0.0240183	0.0448976	0.0949801	0.0512585	0.120099	0.0712708	0.263487	0.0629225	CLMN	Body	0.200564	5.16813e-05	0.0081708	0.000204515	0.0111482
3:48509019	cg05583014	0.504223	0.645028	0.425275	0.47732	0.403957	0.460924	0.464866	0.482847	0.482391	0.507669	0.527975	0.440999	0.68119	0.487561	0.418199	0.786025	0.322344	0.316653	0.336377	0.264411	0.183221	0.381545	0.309466	0.33237	0.357807	0.512278	0.311577	TREX1;TREX1	3'UTR;3'UTR	0.200701	5.16813e-05	0.0081708	2.22979e-05	0.00353692
2:129203240	cg06815206	0.635647	0.543124	0.544715	0.507092	0.563414	0.622401	0.527878	0.57611	0.513229	0.598395	0.73054	0.611489	0.722564	0.526938	0.515775	0.521861	0.343709	0.345556	0.437828	0.341046	0.349897	0.418194	0.452643	0.32203	0.390003	0.578823	0.377878		intergenic	0.200945	5.16813e-05	0.0081708	1.08939e-07	0.000253422
14:68046068	cg23837350	0.748202	0.777833	0.726362	0.796933	0.705925	0.838467	0.703535	0.797981	0.748516	0.888891	0.912684	0.784515	0.975825	0.79099	0.707	0.882558	0.693736	0.67061	0.651097	0.612491	0.536847	0.505457	0.582126	0.561026	0.569945	0.799139	0.598148	PLEKHH1	Body	0.20099	5.16813e-05	0.0081708	1.5427e-06	0.000888337
13:21016241	cg26894278	0.443896	0.300236	0.353583	0.306647	0.275473	0.342687	0.261696	0.33308	0.232701	0.20544	0.483753	0.343487	0.451221	0.256385	0.272424	0.191682	0.0771863	0.0911888	0.187867	0.14169	0.130371	0.0901606	0.0954666	0.119503	0.100609	0.315899	0.114894	CRYL1	Body	0.201006	5.16813e-05	0.0081708	8.41928e-07	0.000647505
19:42786558	cg11269404	0.292373	0.242925	0.168634	0.183382	0.247412	0.406995	0.175922	0.199352	0.228387	0.333712	0.480167	0.303336	0.646626	0.23335	0.149795	0.322237	0.112506	0.066772	0.113783	0.0584931	0.0585913	0.0673845	0.0778909	0.14618	0.0834079	0.288413	0.0872232	CIC	Body	0.20119	5.16813e-05	0.0081708	0.000164336	0.0100173
1:110168017	cg09420572	0.140359	0.31082	0.194569	0.208785	0.241938	0.363037	0.127982	0.110741	0.146867	0.259515	0.283906	0.260443	0.605301	0.183819	0.119269	0.265153	0.0319834	0.0279077	0.101878	0.0268196	0.0320995	0.0276726	0.0297176	0.0289618	0.0321628	0.238907	0.0376893	AMPD2;AMPD2;AMPD2;AMPD2;AMPD2;AMPD2	5'UTR;TSS200;Body;Body;Body;Body	0.201217	5.16813e-05	0.0081708	7.17253e-05	0.00648843
7:30893761	cg24808897	0.218129	0.218369	0.228722	0.203512	0.191781	0.344488	0.193079	0.221425	0.126302	0.505259	0.351328	0.306938	0.621383	0.189204	0.141761	0.189197	0.0837848	0.0366633	0.114624	0.0467619	0.0495088	0.0606271	0.0510502	0.0979756	0.0379486	0.26568	0.0643271	MINDY4;INMT-MINDY4	Body;Body	0.201353	5.16813e-05	0.0081708	0.000195106	0.010889
2:232258417	cg02152819	0.272645	0.245513	0.279352	0.270244	0.217078	0.368917	0.215658	0.204982	0.160194	0.357007	0.489446	0.309812	0.614588	0.286323	0.163338	0.283485	0.139667	0.0931659	0.145787	0.0645513	0.0945931	0.0385174	0.0637045	0.119805	0.0922717	0.296162	0.0946736		intergenic	0.201488	5.16813e-05	0.0081708	5.31556e-05	0.00555145
16:2217386	cg07057687	0.527182	0.531173	0.554279	0.579031	0.437894	0.578256	0.481669	0.479704	0.541681	0.544524	0.616266	0.59678	0.757191	0.528707	0.448859	0.606073	0.43195	0.373732	0.382761	0.326878	0.303615	0.21	0.329556	0.351593	0.431736	0.550579	0.349091	TRAF7	Body	0.201488	5.16813e-05	0.0081708	1.13942e-06	0.00075908
1:27677860	cg12742432	0.283946	0.269869	0.317266	0.211976	0.156283	0.349957	0.229037	0.182517	0.152846	0.217675	0.34856	0.271705	0.436047	0.215172	0.102992	0.302572	0.0621011	0.0436068	0.0564033	0.0416146	0.0533571	0.0489618	0.044218	0.0525417	0.0606449	0.253026	0.0514944	SYTL1	Body	0.201532	5.16813e-05	0.0081708	4.72793e-07	0.000496105
3:9962223	cg15741205	0.694774	0.73249	0.71231	0.762501	0.73185	0.817405	0.71457	0.737319	0.756094	0.854383	0.869664	0.830409	0.946641	0.708523	0.6885	0.911265	0.519805	0.599087	0.590089	0.607953	0.603103	0.45548	0.612092	0.599896	0.612319	0.779294	0.577758	IL17RC;IL17RC;IL17RC;IL17RC;IL17RC;IL17RC;IL17RC	Body;Body;Body;Body;Body;Body;Body	0.201536	5.16813e-05	0.0081708	9.34781e-07	0.00068682
1:203020660	cg24000087	0.713651	0.626013	0.754175	0.77704	0.621259	0.790631	0.687476	0.719909	0.705387	0.842649	0.776986	0.704339	0.879542	0.664197	0.638527	0.890667	0.605578	0.474786	0.576659	0.542119	0.530929	0.404949	0.583616	0.520451	0.577247	0.737028	0.535148	PPFIA4	5'UTR	0.20188	5.16813e-05	0.0081708	2.35795e-06	0.00108965
14:21564730	cg16022304	0.193485	0.224668	0.194066	0.129226	0.17966	0.366051	0.108198	0.106917	0.158682	0.288735	0.492275	0.295546	0.659374	0.184201	0.106248	0.334059	0.0533415	0.0346685	0.081045	0.0355467	0.0850947	0.0277317	0.025497	0.0475102	0.054474	0.251337	0.0494344	ZNF219;ZNF219;ZNF219	5'UTR;5'UTR;5'UTR	0.201902	5.16813e-05	0.0081708	0.000715855	0.0213615
12:123357517	cg13525280	0.299173	0.296237	0.207342	0.119985	0.164227	0.371002	0.115796	0.158617	0.152099	0.314025	0.532817	0.22162	0.85106	0.130819	0.141461	0.451987	0.090375	0.0835781	0.0914534	0.0689656	0.0611686	0.063491	0.0870654	0.115392	0.06845	0.283017	0.0811043	VPS37B	Body	0.201912	5.16813e-05	0.0081708	0.00563026	0.061152
17:78931690	cg20688951	0.590935	0.609658	0.596241	0.657554	0.510561	0.618132	0.53518	0.515414	0.558139	0.727566	0.678199	0.655615	0.830529	0.573532	0.498729	0.585754	0.422605	0.366867	0.431577	0.421897	0.390256	0.321957	0.414284	0.415776	0.473397	0.608859	0.406513	RPTOR;RPTOR	Body;Body	0.202346	5.16813e-05	0.0081708	1.22768e-06	0.000798567
3:52446893	cg23511172	0.595636	0.689962	0.5566	0.637088	0.511436	0.545204	0.495364	0.541227	0.549119	0.660417	0.627957	0.528558	0.739913	0.56735	0.473186	0.739495	0.437661	0.394525	0.401363	0.414727	0.385794	0.276125	0.353158	0.369826	0.465214	0.591157	0.38871	PHF7;PHF7	5'UTR;5'UTR	0.202447	5.16813e-05	0.0081708	1.14122e-06	0.00075908
3:47893945	cg11409594	0.597527	0.581795	0.56148	0.588859	0.557057	0.611189	0.529898	0.580099	0.559389	0.673719	0.68481	0.582145	0.779947	0.591027	0.510866	0.621381	0.452267	0.320286	0.510416	0.314706	0.368189	0.374595	0.37798	0.41754	0.446606	0.600699	0.398065	MAP4;MAP4;MAP4;MAP4	3'UTR;3'UTR;3'UTR;3'UTR	0.202634	5.16813e-05	0.0081708	1.40085e-07	0.000279406
17:43318760	cg24668061	0.152018	0.256859	0.345361	0.154193	0.151168	0.315737	0.125577	0.0767109	0.144423	0.292108	0.312754	0.266825	0.46592	0.225612	0.137137	0.301294	0.0238521	0.0244117	0.0293639	0.0280136	0.0330555	0.0326944	0.0367946	0.030175	0.0306122	0.232731	0.0298859	FMNL1	Body	0.202845	5.16813e-05	0.0081708	6.72846e-06	0.00189112
9:139877313	cg26310045	0.22558	0.318242	0.197124	0.193113	0.244907	0.420744	0.17512	0.094452	0.1371	0.234891	0.409155	0.294884	0.631946	0.240675	0.0991912	0.190732	0.0626761	0.0519875	0.0640632	0.045599	0.0573499	0.0506618	0.0451136	0.0428084	0.0645401	0.256741	0.0538666	LCNL1	TSS200	0.202874	5.16813e-05	0.0081708	0.000211934	0.0113791
8:1773996	cg21996205	0.211316	0.253548	0.158215	0.125427	0.134041	0.416222	0.0964562	0.0686434	0.108022	0.265488	0.504642	0.240815	0.82517	0.13946	0.0576461	0.256575	0.0399009	0.0348269	0.0387998	0.0576088	0.0198762	0.0346167	0.0417652	0.0364809	0.0420052	0.241355	0.0384312	ARHGEF10;ARHGEF10;ARHGEF10	5'UTR;5'UTR;5'UTR	0.202924	5.16813e-05	0.0081708	0.00573488	0.0617736
9:134616431	cg14519093	0.764137	0.808692	0.774495	0.744998	0.711275	0.765748	0.708938	0.747237	0.740872	0.789211	0.8541	0.792641	0.916232	0.754199	0.682678	0.760929	0.54776	0.545714	0.65982	0.463	0.598805	0.524325	0.604633	0.569774	0.585965	0.769774	0.566644		intergenic	0.20313	5.16813e-05	0.0081708	1.07397e-08	7.67717e-05
12:123346096	cg21450520	0.735189	0.704634	0.674143	0.72601	0.649481	0.712552	0.681163	0.69166	0.711231	0.765219	0.760493	0.713038	0.846561	0.700512	0.621393	0.68713	0.582052	0.521754	0.571958	0.437677	0.458259	0.421488	0.468192	0.548394	0.56	0.711276	0.507753	HIP1R	Body	0.203523	5.16813e-05	0.0081708	7.51908e-09	6.09084e-05
16:500778	cg12996730	0.241859	0.244536	0.215301	0.169064	0.212568	0.305013	0.171471	0.210731	0.136948	0.311428	0.249003	0.244153	0.75387	0.192383	0.126092	0.362442	0.0436764	0.106731	0.0750092	0.0226356	0.0673056	0.0330752	0.0386871	0.0562385	0.0569665	0.259179	0.0555917	RAB11FIP3	Body	0.203587	5.16813e-05	0.0081708	0.000431455	0.0165046
8:103137274	cg27110054	0.370988	0.267811	0.336828	0.345485	0.398675	0.528097	0.326953	0.357621	0.333625	0.433363	0.585471	0.437959	0.701481	0.308389	0.261165	0.389525	0.215599	0.229359	0.223332	0.181933	0.196443	0.143715	0.119437	0.218561	0.228452	0.398965	0.195204	NCALD;NCALD;NCALD;NCALD;NCALD;NCALD;NCALD	TSS1500;TSS1500;TSS1500;TSS1500;TSS1500;TSS1500;TSS200	0.203761	5.16813e-05	0.0081708	4.85242e-05	0.00528341
10:126716587	cg08734124	0.443928	0.444513	0.353016	0.482163	0.353097	0.387669	0.370908	0.413866	0.366116	0.37553	0.563816	0.415928	0.494764	0.376538	0.349255	0.380086	0.231665	0.210568	0.212915	0.119598	0.227993	0.168068	0.23035	0.238141	0.223069	0.410699	0.20693	CTBP2;CTBP2;CTBP2;CTBP2;CTBP2	TSS200;Body;Body;Body;Body	0.20377	5.16813e-05	0.0081708	5.2822e-09	5.03457e-05
7:25702709	cg08549390	0.151964	0.169107	0.206727	0.27131	0.165155	0.425923	0.117844	0.0751896	0.0771115	0.469783	0.345951	0.185225	0.688603	0.220453	0.0732919	0.209228	0.0334292	0.0429689	0.044688	0.0445192	0.032258	0.0316634	0.039646	0.0312139	0.0328819	0.240804	0.0370298		intergenic	0.203774	5.16813e-05	0.0081708	0.00146093	0.0308449
10:121178003	cg05992501	0.752118	0.731233	0.779336	0.813762	0.660942	0.749876	0.705652	0.702812	0.728176	0.809894	0.847521	0.80887	0.897874	0.68777	0.672171	0.892631	0.641154	0.570957	0.62108	0.59152	0.506397	0.417876	0.590531	0.569006	0.542817	0.76504	0.56126	GRK5	Body	0.20378	5.16813e-05	0.0081708	6.10239e-07	0.00055102
10:97063178	cg17509047	0.261702	0.207011	0.176733	0.204909	0.246443	0.401698	0.219041	0.157443	0.225186	0.502194	0.432719	0.315625	0.654989	0.223133	0.174617	0.187397	0.152328	0.0694926	0.0799643	0.0859967	0.0867244	0.0907947	0.0427723	0.0442643	0.0951909	0.286927	0.0830586		intergenic	0.203869	5.16813e-05	0.0081708	0.000301315	0.0136956
11:69931262	cg00260235	0.832619	0.836043	0.795662	0.752251	0.787099	0.891016	0.843498	0.753999	0.849932	0.913788	0.922599	0.871472	0.926645	0.805384	0.766355	0.938576	0.630842	0.552057	0.7102	0.687398	0.65707	0.544215	0.578887	0.707391	0.682477	0.842934	0.638949	ANO1;ANO1	Body;TSS1500	0.203985	5.16813e-05	0.0081708	9.11597e-08	0.000228786
8:40167709	cg05427488	0.309276	0.202349	0.273532	0.288034	0.231029	0.345868	0.224146	0.213908	0.293957	0.321562	0.52975	0.362047	0.694738	0.226512	0.250223	0.328182	0.132624	0.0374353	0.152369	0.103849	0.141823	0.0599938	0.0944582	0.127084	0.178688	0.318445	0.114258		intergenic	0.204186	5.16813e-05	0.0081708	0.000131372	0.00890408
1:41489547	cg13291156	0.690308	0.677238	0.595	0.667392	0.655733	0.594785	0.540138	0.568062	0.582291	0.624598	0.755319	0.555084	0.788974	0.581742	0.548501	0.615233	0.413772	0.260712	0.5073	0.490507	0.496272	0.303435	0.485797	0.438185	0.411422	0.627525	0.423045	SLFNL1-AS1	Body	0.20448	5.16813e-05	0.0081708	2.3005e-06	0.00107831
5:169785032	cg08638842	0.237032	0.198396	0.163924	0.181403	0.184485	0.3816	0.159803	0.154933	0.143069	0.391846	0.400386	0.260391	0.56431	0.162758	0.130148	0.344643	0.0473352	0.0368028	0.126055	0.0279208	0.0508805	0.0361687	0.0296984	0.0447869	0.0385002	0.253695	0.0486832	KCNIP1	Body	0.205012	5.16813e-05	0.0081708	8.25774e-05	0.00698609
16:2093980	cg19321776	0.331239	0.185872	0.117652	0.152779	0.188922	0.36761	0.12684	0.139407	0.159725	0.284186	0.484443	0.337291	0.594628	0.203867	0.0886197	0.383171	0.0494756	0.0415197	0.0806631	0.0529127	0.0784503	0.0505885	0.0466753	0.0375924	0.0476364	0.259141	0.053946	NTHL1	Body	0.205195	5.16813e-05	0.0081708	0.000362407	0.0150356
7:149427921	cg11888769	0.141983	0.207918	0.128258	0.165841	0.180921	0.43086	0.0833957	0.0895807	0.0914841	0.384503	0.450587	0.256018	0.651577	0.12989	0.0615159	0.358936	0.0339928	0.0211389	0.0491442	0.0270745	0.0301393	0.0493114	0.0247562	0.0277096	0.0344654	0.238329	0.0330814	KRBA1;KRBA1	Body;Body	0.205248	5.16813e-05	0.0081708	0.00152387	0.0315132
10:567945	cg00241745	0.336671	0.236728	0.340132	0.319426	0.183697	0.325132	0.170502	0.230697	0.193716	0.417436	0.425385	0.345791	0.620138	0.237155	0.175519	0.248515	0.110428	0.077521	0.164945	0.0896001	0.12802	0.10717	0.0690779	0.0491349	0.0602724	0.300415	0.09513	DIP2C	Body	0.205285	5.16813e-05	0.0081708	4.40101e-05	0.00501512
6:44625029	cg11715103	0.279844	0.213302	0.189352	0.165619	0.187356	0.399919	0.198025	0.132834	0.142315	0.38678	0.679579	0.26548	0.900557	0.177971	0.122734	0.200463	0.0890947	0.0581827	0.10661	0.11501	0.103449	0.0630699	0.0752279	0.0727759	0.0793768	0.290133	0.0847553		intergenic	0.205378	5.16813e-05	0.0081708	0.00939041	0.0794484
17:79215047	cg04886672	0.716924	0.78998	0.656032	0.771777	0.640463	0.673349	0.593303	0.675201	0.618399	0.858187	0.827717	0.653675	0.880095	0.721952	0.596797	0.798793	0.592757	0.533411	0.573239	0.480844	0.544556	0.304135	0.579035	0.484808	0.511185	0.71704	0.511552	NDUFAF8	3'UTR	0.205488	5.16813e-05	0.0081708	1.73327e-05	0.00310131
1:32255601	cg19225369	0.618011	0.637335	0.639444	0.701137	0.588697	0.623019	0.600172	0.590405	0.592716	0.743873	0.687508	0.687725	0.815554	0.630625	0.58115	0.798166	0.478952	0.508455	0.508217	0.463185	0.410219	0.278724	0.478906	0.470821	0.477754	0.658471	0.452804		intergenic	0.205668	5.16813e-05	0.0081708	7.11982e-07	0.000596576
12:53456673	cg22997766	0.517156	0.641781	0.496444	0.614624	0.444244	0.554703	0.435993	0.496146	0.496911	0.588165	0.634711	0.51026	0.685151	0.472551	0.446432	0.553483	0.37346	0.291378	0.382251	0.371075	0.253835	0.202733	0.366153	0.336744	0.402534	0.536797	0.331129	TNS2;TNS2;TNS2	Body;Body;Body	0.205668	5.16813e-05	0.0081708	8.01879e-07	0.000630211
16:3704801	cg02106762	0.153689	0.188919	0.137029	0.088682	0.129213	0.428159	0.126095	0.0732277	0.0865875	0.383216	0.553589	0.236849	0.826528	0.101956	0.0495435	0.209301	0.034154	0.0330635	0.0379675	0.0401083	0.0200949	0.0283561	0.0261854	0.025161	0.025799	0.235786	0.0300989	DNASE1	5'UTR	0.205688	5.16813e-05	0.0081708	0.00841469	0.0750995
3:52868982	cg25775751	0.16913	0.251613	0.147841	0.16987	0.0975664	0.347191	0.100987	0.0780528	0.143011	0.318109	0.513492	0.264935	0.681244	0.159651	0.106343	0.343418	0.0412909	0.0283416	0.0587946	0.0312156	0.0417168	0.025053	0.0316944	0.0335904	0.0433384	0.243278	0.0372262	MUSTN1;TMEM110-MUSTN1	5'UTR;Body	0.206052	5.16813e-05	0.0081708	0.00126625	0.0286918
9:139746122	cg13883232	0.693287	0.683625	0.645829	0.70574	0.589155	0.623283	0.628566	0.59885	0.615999	0.770208	0.751538	0.567158	0.734012	0.621306	0.574861	0.621361	0.48976	0.481	0.463805	0.461118	0.3808	0.22604	0.476908	0.528951	0.499305	0.651549	0.445299	MAMDC4	TSS1500	0.20625	5.16813e-05	0.0081708	8.89254e-07	0.000664415
10:102767895	cg01972947	0.511303	0.501981	0.48658	0.509693	0.40485	0.544061	0.401619	0.42255	0.436845	0.518207	0.609741	0.529039	0.66227	0.467401	0.378689	0.545174	0.354567	0.198713	0.314989	0.272739	0.306864	0.233532	0.279577	0.297376	0.342029	0.495625	0.288932	PDZD7	3'UTR	0.206693	5.16813e-05	0.0081708	2.25964e-07	0.00034135
11:61687835	cg07874367	0.267329	0.249903	0.218551	0.159656	0.171235	0.338034	0.231322	0.107553	0.200403	0.162446	0.410949	0.369934	0.6299	0.198129	0.2183	0.237498	0.0296823	0.0237625	0.0974023	0.0400995	0.0432502	0.0318626	0.0980984	0.0490274	0.0717929	0.260696	0.0538864	RAB3IL1	TSS200	0.20681	5.16813e-05	0.0081708	7.91927e-05	0.00683932
15:74006718	cg27388966	0.663121	0.641471	0.678956	0.622579	0.625708	0.650277	0.631287	0.668325	0.702351	0.794458	0.824703	0.802765	0.882869	0.690112	0.603836	0.865235	0.595722	0.507934	0.559758	0.45016	0.444313	0.451633	0.577971	0.414767	0.519158	0.709253	0.50238	CD276;CD276	3'UTR;3'UTR	0.206874	5.16813e-05	0.0081708	5.2039e-06	0.00166178
1:17900883	cg25936864	0.391092	0.418379	0.435331	0.510874	0.379172	0.52319	0.329672	0.420179	0.425693	0.522546	0.610716	0.502932	0.710673	0.388088	0.32644	0.403769	0.258037	0.256478	0.310784	0.21709	0.300929	0.133475	0.261975	0.18502	0.319581	0.456172	0.249263	ARHGEF10L	5'UTR	0.206909	5.16813e-05	0.0081708	1.3595e-05	0.00272953
7:552323	cg17563229	0.215149	0.309261	0.281772	0.249818	0.238929	0.307051	0.166401	0.153288	0.150951	0.275085	0.368131	0.323274	0.628548	0.240966	0.156671	0.344258	0.062455	0.0695829	0.0885225	0.0652599	0.0958033	0.0378073	0.0462121	0.0479556	0.103153	0.275597	0.0685279	PDGFA;PDGFA	Body;Body	0.207069	5.16813e-05	0.0081708	2.83489e-05	0.00402781
17:9036826	cg01929666	0.229717	0.280617	0.243385	0.209717	0.130374	0.453887	0.0954958	0.109552	0.0972158	0.241247	0.40693	0.2622	0.72779	0.160576	0.10806	0.306697	0.0486501	0.0376999	0.0742724	0.0410113	0.0454979	0.0356918	0.0336759	0.0538086	0.0517319	0.253966	0.0468933	NTN1	Body	0.207073	5.16813e-05	0.0081708	0.00113493	0.0271509
20:5768269	cg04696814	0.263585	0.29587	0.288498	0.256976	0.233559	0.238391	0.244513	0.290175	0.326318	0.322424	0.359321	0.254174	0.576693	0.297003	0.227557	0.426466	0.101477	0.0362723	0.118804	0.152885	0.112188	0.106269	0.0947148	0.0776522	0.093143	0.306345	0.0992672	C20orf196;C20orf196;C20orf196	Body;Body;Body	0.207078	5.16813e-05	0.0081708	7.84747e-07	0.000625783
15:63633327	cg03508679	0.363327	0.169964	0.20941	0.149812	0.138555	0.340866	0.103336	0.115446	0.114828	0.387396	0.500125	0.322497	0.764096	0.205698	0.105809	0.323496	0.087432	0.0478605	0.0785508	0.0509612	0.0659735	0.0304674	0.0765601	0.0646456	0.0570699	0.269666	0.062169	CA12;CA12;CA12	Body;Body;Body	0.207497	5.16813e-05	0.0081708	0.00228842	0.0387627
15:31653946	cg16030758	0.231408	0.26997	0.274934	0.279993	0.284453	0.360978	0.194412	0.205971	0.187075	0.227411	0.38037	0.295276	0.459145	0.255446	0.200922	0.270507	0.0826706	0.045171	0.110076	0.073153	0.0746497	0.0186716	0.0324503	0.0654989	0.0921674	0.273642	0.0660565	KLF13;KLF13	Body;Body	0.207586	5.16813e-05	0.0081708	4.12759e-08	0.000152287
1:18003127	cg17765891	0.263811	0.170934	0.191379	0.239559	0.180415	0.37914	0.185568	0.181616	0.177285	0.3841	0.472462	0.291915	0.564316	0.207167	0.188576	0.265526	0.0725084	0.0455169	0.146126	0.0303622	0.102085	0.0287096	0.0433817	0.0494504	0.0550067	0.271486	0.063683	ARHGEF10L;ARHGEF10L	Body;Body	0.207803	5.16813e-05	0.0081708	4.06265e-05	0.00480686
12:1738035	cg25891078	0.250174	0.321599	0.206478	0.13819	0.190784	0.314187	0.15116	0.213782	0.112416	0.326937	0.465762	0.216194	0.763002	0.144888	0.09904	0.253691	0.0441987	0.0608188	0.0807028	0.0537894	0.0517176	0.0385942	0.0373249	0.0376763	0.0643895	0.260518	0.0521347	WNT5B;WNT5B	5'UTR;TSS1500	0.208383	5.16813e-05	0.0081708	0.00102871	0.0258581
7:101384349	cg23856536	0.321515	0.276245	0.211505	0.204944	0.164176	0.295455	0.189126	0.150127	0.202945	0.286624	0.311446	0.286946	0.439793	0.172807	0.181497	0.329407	0.0416985	0.0203579	0.0777342	0.0496176	0.0427343	0.0180675	0.0412644	0.0380182	0.0565346	0.251535	0.0428919		intergenic	0.208643	5.16813e-05	0.0081708	7.78875e-08	0.000210839
14:94453637	cg11104568	0.396633	0.439047	0.380152	0.388482	0.37864	0.363801	0.334237	0.394683	0.317993	0.527421	0.475296	0.461118	0.870535	0.371165	0.332033	0.350484	0.274407	0.197416	0.317669	0.156107	0.206403	0.1324	0.213503	0.253273	0.18542	0.423858	0.215177		intergenic	0.20868	5.16813e-05	0.0081708	0.000171436	0.0102249
14:23456173	cg04789056	0.48425	0.554267	0.453561	0.551041	0.399366	0.555023	0.388134	0.480796	0.469786	0.574317	0.600814	0.483529	0.812423	0.461126	0.398167	0.562055	0.365701	0.366029	0.3152	0.335752	0.309577	0.117356	0.283944	0.316164	0.337951	0.514291	0.305297	C14orf93;C14orf93;C14orf93	3'UTR;3'UTR;3'UTR	0.208994	5.16813e-05	0.0081708	2.24291e-05	0.00354963
2:95690169	cg05314420	0.208391	0.252532	0.144875	0.14907	0.150829	0.389875	0.161217	0.0658175	0.138544	0.223717	0.471566	0.250704	0.670479	0.15771	0.0798955	0.244227	0.0272293	0.0211685	0.0272495	0.0243495	0.0283967	0.0263746	0.0194969	0.0287931	0.0299826	0.234966	0.0258934	MAL;MAL;MAL;MAL	TSS1500;TSS1500;TSS1500;TSS1500	0.209072	5.16813e-05	0.0081708	0.000603924	0.0195206
16:72884581	cg16397028	0.35181	0.35962	0.321411	0.336437	0.283851	0.33341	0.289358	0.345154	0.296475	0.377599	0.461431	0.298176	0.596408	0.261139	0.244562	0.404644	0.148667	0.114018	0.237235	0.0934143	0.122993	0.13666	0.120655	0.141771	0.130656	0.347593	0.138452	ZFHX3;ZFHX3	Body;Body	0.209141	5.16813e-05	0.0081708	5.66699e-07	0.000537915
5:16881480	cg03205986	0.256814	0.378776	0.224061	0.290997	0.125966	0.296438	0.124083	0.0780307	0.153298	0.281203	0.432593	0.193967	0.641785	0.140154	0.102673	0.336341	0.0636343	0.0314491	0.0719529	0.0391037	0.0286561	0.0357113	0.0335387	0.0294137	0.0641877	0.253574	0.0441831	MYO10	Body	0.209391	5.16813e-05	0.0081708	0.000322736	0.0142018
11:13989610	cg13254934	0.645113	0.703686	0.650142	0.675502	0.609907	0.732374	0.586914	0.644777	0.680428	0.737753	0.882567	0.788807	0.87438	0.676117	0.598909	0.794931	0.565856	0.495163	0.561196	0.441601	0.495958	0.402917	0.496737	0.437434	0.564842	0.705144	0.495745	SPON1	Body	0.209399	5.16813e-05	0.0081708	2.73762e-06	0.00118326
17:38184257	cg01039117	0.903328	0.916256	0.883687	0.936202	0.786749	0.900862	0.82597	0.880099	0.89864	0.929952	0.897705	0.897694	0.934615	0.88613	0.84536	0.911442	0.724741	0.627996	0.739196	0.764172	0.585627	0.514018	0.784179	0.621018	0.7593	0.889668	0.680027	MED24;MED24	Body;Body	0.209641	5.16813e-05	0.0081708	7.17049e-08	0.000200846
13:46064535	cg14776992	0.619089	0.627299	0.605341	0.676159	0.491009	0.667171	0.48598	0.65651	0.562084	0.646038	0.748747	0.594863	0.734438	0.610327	0.502988	0.55017	0.458763	0.452874	0.416959	0.446005	0.31608	0.434701	0.303934	0.359977	0.423812	0.611138	0.401456	COG3	Body	0.209682	5.16813e-05	0.0081708	4.68724e-07	0.000493731
17:73456199	cg23599820	0.28458	0.231861	0.226553	0.265426	0.214279	0.361914	0.23882	0.233766	0.245216	0.405614	0.560793	0.274633	0.518679	0.248288	0.179497	0.282642	0.0971955	0.0514271	0.088427	0.0613475	0.121375	0.05694	0.0861411	0.151623	0.082742	0.298285	0.0885798	TMEM94	5'UTR	0.209705	5.16813e-05	0.0081708	1.12144e-05	0.00246662
20:47749876	cg10558642	0.269392	0.236632	0.199418	0.21617	0.176598	0.268294	0.201956	0.11761	0.197103	0.199213	0.400005	0.265381	0.554525	0.207697	0.13097	0.30944	0.0285015	0.0260396	0.0564463	0.0325474	0.0498466	0.0215786	0.0176753	0.0388188	0.0629086	0.2469	0.0371514	STAU1;STAU1;STAU1;STAU1;STAU1	Body;Body;Body;Body;Body	0.209749	5.16813e-05	0.0081708	6.24901e-06	0.00182019
20:62582500	cg14315880	0.180022	0.203344	0.176539	0.208316	0.17849	0.420746	0.159123	0.0869029	0.112779	0.220054	0.561398	0.237869	0.750134	0.221139	0.0831618	0.30925	0.0361793	0.0527264	0.0622017	0.0482448	0.0448552	0.0372603	0.0342237	0.0522963	0.0526255	0.256829	0.0467348	UCKL1;UCKL1;UCKL1	5'UTR;Body;Body	0.210095	5.16813e-05	0.0081708	0.002017	0.0363059
3:53837903	cg00804517	0.226988	0.244507	0.202365	0.123451	0.194224	0.327654	0.146019	0.15331	0.111738	0.344909	0.575364	0.267542	0.760601	0.116414	0.200507	0.139121	0.0330732	0.0190031	0.0694074	0.0278679	0.0963353	0.0281307	0.102492	0.021049	0.0363533	0.25842	0.0481902	CACNA1D;CACNA1D;CACNA1D	Body;Body;Body	0.210229	5.16813e-05	0.0081708	0.00201753	0.0363101
14:105263191	cg13774825	0.211618	0.260819	0.261473	0.341265	0.178507	0.299279	0.150318	0.158415	0.247988	0.325562	0.436033	0.29896	0.508574	0.290982	0.181798	0.269782	0.126372	0.0613959	0.112957	0.0338407	0.0552709	0.0318446	0.0562234	0.0415313	0.0751505	0.276336	0.0660652	AKT1;AKT1	TSS1500;TSS1500	0.210271	5.16813e-05	0.0081708	2.25101e-06	0.00106461
12:50031340	cg03824899	0.295182	0.294335	0.236672	0.244023	0.2431	0.384392	0.26634	0.24362	0.289269	0.31631	0.49676	0.302443	0.558223	0.231119	0.227439	0.191961	0.113618	0.0880587	0.100913	0.0665834	0.104612	0.0572972	0.11685	0.0768906	0.0942411	0.301324	0.0910071	PRPF40B;PRPF40B	Body;Body	0.210317	5.16813e-05	0.0081708	2.55095e-06	0.0011375
1:146968736	cg09776441	0.296893	0.285098	0.219767	0.220107	0.260015	0.388037	0.210856	0.202894	0.170021	0.687432	0.479972	0.322232	0.692137	0.22105	0.231143	0.314333	0.0781875	0.102851	0.158196	0.124414	0.111171	0.115642	0.140242	0.101249	0.100939	0.325124	0.114766	LINC00624	Body	0.210358	5.16813e-05	0.0081708	0.000850802	0.0234243
2:241381627	cg27334395	0.800377	0.80136	0.773015	0.807022	0.768145	0.827745	0.769744	0.799614	0.73353	0.843157	0.842672	0.757874	0.845628	0.772545	0.660437	0.792004	0.643374	0.569333	0.660124	0.615557	0.523266	0.463852	0.590743	0.53719	0.586231	0.787179	0.57663	GPC1	Body	0.210549	5.16813e-05	0.0081708	1.59142e-09	2.65311e-05
5:1016279	cg11401794	0.276855	0.165924	0.204594	0.219329	0.261412	0.414769	0.203012	0.197117	0.232718	0.319467	0.472685	0.348331	0.647474	0.188239	0.136876	0.252602	0.0581522	0.0593236	0.112346	0.0620381	0.112892	0.0828639	0.0417048	0.0496905	0.0794239	0.283838	0.0731594	NKD2	Body	0.210678	5.16813e-05	0.0081708	0.000104691	0.0079116
11:126030551	cg01759386	0.213106	0.237397	0.175536	0.156512	0.169397	0.356001	0.110647	0.0827003	0.114182	0.588737	0.495997	0.219404	0.66198	0.171585	0.0949356	0.179301	0.0765719	0.015627	0.0657344	0.0312005	0.029888	0.0211221	0.0276845	0.0631876	0.0382434	0.251714	0.0410288		intergenic	0.210685	5.16813e-05	0.0081708	0.00200135	0.0361903
14:22958220	cg06445317	0.30725	0.18773	0.182329	0.171747	0.235488	0.33562	0.203694	0.137966	0.128986	0.435186	0.39524	0.262	0.617717	0.242653	0.152757	0.186173	0.0679686	0.05556	0.0782379	0.0399464	0.051626	0.0372495	0.0457963	0.0329794	0.0468944	0.261409	0.0506954		intergenic	0.210713	5.16813e-05	0.0081708	8.29683e-05	0.00700846
8:52816950	cg24429615	0.437669	0.437871	0.492432	0.435715	0.399684	0.565749	0.433793	0.461398	0.387739	0.644891	0.606586	0.449767	0.867013	0.398337	0.399641	0.563106	0.325446	0.326068	0.252067	0.279476	0.308409	0.311022	0.281678	0.260253	0.245284	0.498837	0.287745		intergenic	0.211092	5.16813e-05	0.0081708	6.07758e-05	0.00594035
2:42983619	cg10388190	0.257866	0.241898	0.196846	0.149361	0.202117	0.377134	0.182968	0.0928091	0.156752	0.224923	0.479526	0.276209	0.678091	0.156149	0.106953	0.316859	0.0476738	0.0414564	0.053164	0.0306767	0.0430747	0.0496039	0.037354	0.0516392	0.0472358	0.256029	0.0446532	MTA3;MTA3	3'UTR;3'UTR	0.211376	5.16813e-05	0.0081708	0.000367884	0.01515
12:54146572	cg16205861	0.893614	0.916761	0.855925	0.907577	0.790996	0.909955	0.856279	0.905514	0.898191	0.9348	0.844013	0.916878	0.942525	0.871095	0.7659	0.92826	0.70397	0.571207	0.759185	0.683864	0.724632	0.577931	0.726805	0.655447	0.64733	0.883643	0.672263		intergenic	0.211379	5.16813e-05	0.0081708	4.96386e-09	5.03457e-05
9:128169624	cg13763633	0.813404	0.835246	0.752597	0.826053	0.757707	0.816201	0.759101	0.789327	0.77197	0.839298	0.863727	0.856471	0.887834	0.8324	0.737228	0.810863	0.609744	0.579115	0.63058	0.639021	0.575869	0.470489	0.593278	0.611767	0.667836	0.809339	0.597522		intergenic	0.211817	5.16813e-05	0.0081708	3.21672e-10	1.19333e-05
3:192536007	cg00335428	0.877685	0.826602	0.796245	0.74189	0.730809	0.830906	0.726061	0.862972	0.792582	0.835475	0.85534	0.88453	0.915966	0.732314	0.676743	0.950067	0.621648	0.573307	0.650367	0.624219	0.533921	0.63693	0.652205	0.592664	0.541167	0.814762	0.602936	MB21D2	Body	0.211825	5.16813e-05	0.0081708	1.23546e-07	0.000266194
8:142430736	cg20617650	0.648009	0.651175	0.621613	0.609771	0.553557	0.591655	0.551628	0.549484	0.598263	0.660007	0.690836	0.583928	0.807839	0.537026	0.501762	0.620666	0.436669	0.487775	0.481446	0.454348	0.399866	0.233881	0.325408	0.331263	0.439565	0.611076	0.398913	PTP4A3;PTP4A3	TSS1500;TSS1500	0.212163	5.16813e-05	0.0081708	1.04945e-06	0.000726633
7:1577003	cg16622899	0.189002	0.386832	0.270196	0.135998	0.1645	0.226431	0.222174	0.210921	0.10243	0.297959	0.234707	0.228897	0.470162	0.180233	0.139763	0.301082	0.0289014	0.0234858	0.0240087	0.0258124	0.0191061	0.0228973	0.0189896	0.0203126	0.020997	0.235081	0.0227234	MAFK	5'UTR	0.212357	5.16813e-05	0.0081708	8.90335e-07	0.000664415
15:88266173	cg00512459	0.261638	0.320029	0.178519	0.130497	0.149956	0.360903	0.10271	0.110841	0.132097	0.195783	0.502154	0.209259	0.858804	0.149824	0.120988	0.237864	0.0337006	0.032004	0.0568232	0.0332745	0.0331102	0.0314428	0.0316611	0.0512671	0.0442377	0.251367	0.0386135		intergenic	0.212753	5.16813e-05	0.0081708	0.00353823	0.0482598
6:39830999	cg24241206	0.258612	0.277078	0.232404	0.283088	0.221673	0.465648	0.177012	0.228929	0.172769	0.541963	0.560384	0.264164	0.811815	0.213665	0.184586	0.381322	0.0994298	0.122289	0.115593	0.149265	0.0965	0.0469974	0.160111	0.134803	0.126453	0.329694	0.116827	DAAM2;DAAM2	Body;Body	0.212868	5.16813e-05	0.0081708	0.0019083	0.0353345
12:106539974	cg09976446	0.610042	0.598113	0.537599	0.628674	0.528858	0.561439	0.511812	0.577868	0.533544	0.602718	0.617402	0.603034	0.622299	0.553149	0.461703	0.52043	0.420561	0.31369	0.397045	0.317284	0.34264	0.278282	0.36831	0.350726	0.39604	0.566793	0.353842		intergenic	0.212951	5.16813e-05	0.0081708	1.91716e-10	1.19333e-05
19:47253604	cg00838415	0.276996	0.235638	0.246415	0.255726	0.202104	0.330763	0.215787	0.219761	0.184097	0.44085	0.398516	0.231644	0.612916	0.207192	0.1432	0.282147	0.0774422	0.0496622	0.0977866	0.0553673	0.061898	0.0667246	0.0549017	0.0432377	0.0979417	0.280235	0.067218	FKRP;FKRP	5'UTR;5'UTR	0.213017	5.16813e-05	0.0081708	1.9391e-05	0.00328988
16:57321606	cg06849234	0.220938	0.223207	0.18391	0.166614	0.184334	0.379529	0.168856	0.119126	0.123665	0.387975	0.470722	0.254664	0.711125	0.190766	0.0996053	0.244074	0.0569223	0.0384041	0.0521565	0.0497614	0.0498626	0.0321324	0.0337931	0.0393775	0.0527771	0.258069	0.0450208		intergenic	0.213049	5.16813e-05	0.0081708	0.000592979	0.0193441
14:105952051	cg26801125	0.662682	0.582187	0.65155	0.664732	0.537148	0.541279	0.563767	0.563008	0.584324	0.751115	0.690983	0.559876	0.737378	0.625135	0.505392	0.582749	0.465883	0.321237	0.47903	0.402494	0.353669	0.246385	0.472189	0.413611	0.441735	0.612706	0.399581	CRIP1	TSS1500	0.213125	5.16813e-05	0.0081708	6.13271e-07	0.000551237
1:201672411	cg19885284	0.186893	0.208711	0.262461	0.205324	0.0999652	0.310969	0.154224	0.189434	0.106747	0.348744	0.366057	0.19892	0.598066	0.231979	0.093208	0.278883	0.0204442	0.0189466	0.0397893	0.017298	0.0363524	0.018429	0.0132502	0.0432012	0.0326448	0.240037	0.0267062	NAV1;IPO9-AS1	Body;Body	0.21333	5.16813e-05	0.0081708	4.47618e-05	0.0050623
15:65931658	cg06556491	0.740086	0.655927	0.656575	0.743761	0.623225	0.746556	0.691338	0.71177	0.661474	0.747901	0.767381	0.757041	0.880065	0.688103	0.653799	0.76	0.55508	0.41626	0.557404	0.501195	0.49405	0.403906	0.493781	0.514428	0.602605	0.717813	0.504301	SLC24A1;SLC24A1;SLC24A1;SLC24A1	Body;Body;Body;Body	0.213512	5.16813e-05	0.0081708	4.01473e-08	0.000149734
16:57809253	cg24911303	0.428932	0.430406	0.460899	0.522335	0.337274	0.439648	0.342517	0.438375	0.410026	0.546059	0.504038	0.379793	0.61134	0.425011	0.310206	0.431342	0.258248	0.215881	0.293627	0.21778	0.204523	0.124	0.21544	0.201141	0.294798	0.438638	0.225049	KIFC3;KIFC3;KIFC3	5'UTR;Body;Body	0.213589	5.16813e-05	0.0081708	2.37917e-07	0.000348867
16:258616	cg03574960	0.6639	0.72962	0.690692	0.734486	0.640338	0.710742	0.694313	0.70747	0.666638	0.762482	0.781171	0.735124	0.882605	0.671445	0.607948	0.784716	0.543987	0.46645	0.600782	0.546993	0.479665	0.360155	0.468943	0.48396	0.573905	0.716481	0.50276	LUC7L;LUC7L	Body;Body	0.213721	5.16813e-05	0.0081708	1.27027e-07	0.000268221
14:77518742	cg16759100	0.883334	0.924986	0.915231	0.922059	0.871126	0.897322	0.871451	0.865847	0.877279	0.913986	0.947219	0.881049	0.936858	0.845532	0.824259	0.919994	0.755479	0.707155	0.798327	0.722106	0.626647	0.442565	0.755726	0.633089	0.674392	0.893596	0.679498		intergenic	0.214098	5.16813e-05	0.0081708	1.17846e-07	0.000260608
2:128403490	cg19604027	0.748383	0.74217	0.710726	0.796802	0.70977	0.811163	0.795462	0.743496	0.742646	0.807217	0.849315	0.814698	0.886551	0.745165	0.727772	0.903029	0.519145	0.510095	0.576025	0.518866	0.587744	0.590965	0.635205	0.5019	0.68368	0.783398	0.569292	GPR17;GPR17;GPR17;GPR17;LIMS2;LIMS2;LIMS2;LIMS2;LIMS2	5'UTR;5'UTR;5'UTR;5'UTR;Body;Body;Body;Body;5'UTR	0.214106	5.16813e-05	0.0081708	1.6073e-08	9.48642e-05
8:1923815	cg11641916	0.347189	0.347433	0.301344	0.328717	0.335175	0.435377	0.250763	0.294107	0.294626	0.367153	0.625327	0.473618	0.817024	0.283721	0.253079	0.503279	0.229587	0.117633	0.226259	0.162179	0.180085	0.137091	0.210851	0.124389	0.200756	0.391121	0.176537	KBTBD11-OT1;KBTBD11	Body;5'UTR	0.214584	5.16813e-05	0.0081708	0.000427868	0.0164366
1:17292496	cg08671624	0.851649	0.875989	0.731872	0.843614	0.741369	0.887221	0.799577	0.753068	0.867527	0.820243	0.884435	0.86451	0.954825	0.784166	0.75161	0.910488	0.716511	0.429649	0.70039	0.717222	0.652124	0.529929	0.59742	0.498897	0.7196	0.832635	0.617971	CROCC	Body	0.214664	5.16813e-05	0.0081708	2.89828e-06	0.00121815
16:671171	cg06714655	0.378281	0.329382	0.35282	0.29793	0.288808	0.321544	0.234018	0.182163	0.173709	0.513983	0.441885	0.2287	0.667902	0.194882	0.213709	0.54672	0.144597	0.120885	0.164127	0.100415	0.140328	0.083143	0.108422	0.0965942	0.127161	0.335402	0.12063	RAB40C	Body	0.214772	5.16813e-05	0.0081708	0.000207823	0.0112558
20:17600648	cg13054883	0.735522	0.851303	0.740024	0.777703	0.617556	0.697108	0.620755	0.713736	0.715661	0.782039	0.807471	0.686515	0.90942	0.677966	0.676881	0.675047	0.606707	0.511118	0.534517	0.557351	0.50995	0.365172	0.517487	0.497645	0.539055	0.730294	0.515445	RRBP1;RRBP1	Body;Body	0.214849	5.16813e-05	0.0081708	4.9493e-07	0.000503176
9:139236663	cg14471064	0.329711	0.394891	0.37083	0.356432	0.327784	0.477189	0.29294	0.246176	0.286524	0.402443	0.532027	0.361495	0.614477	0.330556	0.214637	0.320267	0.171398	0.178899	0.178596	0.188187	0.127235	0.0871779	0.126724	0.159498	0.143809	0.366149	0.15128	GPSM1	Body	0.214868	5.16813e-05	0.0081708	3.69388e-06	0.00137692
12:57394816	cg05400252	0.26779	0.291429	0.169764	0.229372	0.157543	0.319254	0.168057	0.149867	0.130526	0.495681	0.492407	0.339089	0.690395	0.214212	0.135869	0.336629	0.076935	0.0508673	0.0971898	0.0981897	0.0781277	0.0521629	0.0698983	0.08855	0.0343288	0.286743	0.0718055	ZBTB39	3'UTR	0.214937	5.16813e-05	0.0081708	0.000532942	0.0183895
20:61299190	cg14966074	0.309669	0.296092	0.292565	0.265281	0.234238	0.272772	0.190089	0.191536	0.192554	0.568438	0.479846	0.305228	0.48988	0.282625	0.13279	0.204713	0.120229	0.0449169	0.130523	0.0573105	0.125864	0.0375904	0.0439092	0.100339	0.0533018	0.29427	0.0793315	SLCO4A1-AS1;SLCO4A1	TSS1500;Body	0.214938	5.16813e-05	0.0081708	3.27214e-05	0.00432343
16:88889273	cg12220373	0.697315	0.718282	0.69465	0.748749	0.701324	0.783048	0.738337	0.747334	0.741889	0.849939	0.782935	0.836407	0.84616	0.720392	0.652235	0.866478	0.59381	0.509719	0.522141	0.59857	0.541197	0.442371	0.532302	0.501738	0.644191	0.757842	0.542893	GALNS	Body	0.214949	5.16813e-05	0.0081708	2.7182e-08	0.00011806
5:141922536	cg13433773	0.240719	0.252166	0.178935	0.193853	0.120708	0.474892	0.147249	0.123624	0.176749	0.264249	0.565895	0.249056	0.777238	0.16574	0.148818	0.28647	0.0855473	0.0593801	0.0742081	0.0545787	0.0552086	0.0436814	0.0693648	0.0297931	0.0491458	0.272898	0.0578787		intergenic	0.215019	5.16813e-05	0.0081708	0.00189511	0.0352118
9:116755371	cg16957923	0.256329	0.255488	0.25194	0.237557	0.227377	0.435128	0.180031	0.285205	0.195359	0.270595	0.440858	0.36549	0.486774	0.249194	0.188702	0.439035	0.075658	0.0411422	0.167851	0.0784226	0.0809375	0.0400803	0.0735566	0.0523789	0.132959	0.297816	0.082554	ZNF618	Body	0.215262	5.16813e-05	0.0081708	3.59483e-06	0.00135862
1:19974176	cg14714346	0.25	0.204428	0.255655	0.276635	0.255307	0.230842	0.264603	0.199792	0.471524	0.440769	0.290452	0.392379	0.334433	0.286096	0.262179	0.37809	0.0418614	0.0325951	0.169019	0.0555399	0.0848747	0.0473431	0.178369	0.107636	0.0413578	0.299574	0.0842884	NBL1;NBL1;MINOS1-NBL1;MINOS1-NBL1;NBL1;NBL1;NBL1;NBL1;NBL1;NBL1	Body;5'UTR;5'UTR;Body;5'UTR;Body;5'UTR;5'UTR;5'UTR;5'UTR	0.215286	5.16813e-05	0.0081708	3.6156e-07	0.00044071
12:15126020	cg09447105	0.238926	0.230537	0.16053	0.15397	0.16159	0.419616	0.148061	0.103465	0.14196	0.193033	0.538521	0.237416	0.660014	0.146194	0.0878143	0.305749	0.0302519	0.0324679	0.0346817	0.0227904	0.0290309	0.0220709	0.0173444	0.0404138	0.0421896	0.245462	0.030138	PDE6H	5'UTR	0.215324	5.16813e-05	0.0081708	0.000631731	0.0199698
10:79606847	cg20423269	0.377665	0.346993	0.38812	0.375646	0.275505	0.215647	0.304332	0.437572	0.367485	0.417944	0.363782	0.345897	0.41853	0.361508	0.325579	0.346798	0.145439	0.145301	0.183426	0.110373	0.180292	0.104602	0.0596664	0.196709	0.123503	0.354313	0.138812	DLG5	Body	0.2155	5.16813e-05	0.0081708	8.38844e-10	1.91885e-05
17:73841592	cg23467561	0.335306	0.360428	0.256367	0.313859	0.251763	0.292712	0.195887	0.258463	0.186897	0.496845	0.431359	0.239174	0.425064	0.325766	0.224522	0.222057	0.0723033	0.0436506	0.16811	0.1084	0.104819	0.0449608	0.071925	0.0627784	0.0898876	0.301029	0.0852039	UNC13D	TSS1500	0.215825	5.16813e-05	0.0081708	6.57765e-07	0.000571769
12:119624036	cg04032415	0.175516	0.317589	0.199254	0.180398	0.17732	0.391045	0.166646	0.172787	0.154712	0.508307	0.518673	0.280687	0.783452	0.185607	0.229663	0.448347	0.0702061	0.0813935	0.133539	0.0938769	0.0838566	0.101149	0.0841833	0.0745149	0.0844828	0.305625	0.0896891	HSPB8	Body	0.215936	5.16813e-05	0.0081708	0.00164967	0.0329067
22:24572683	cg06426689	0.189747	0.39825	0.292985	0.213739	0.152673	0.31387	0.16901	0.15195	0.196106	0.268052	0.379677	0.303478	0.456182	0.188943	0.136593	0.392436	0.0272003	0.0965428	0.10189	0.0352618	0.0347422	0.0286293	0.0264948	0.0287838	0.0395893	0.262731	0.0465704	CABIN1;CABIN1;CABIN1	Body;Body;Body	0.21616	5.16813e-05	0.0081708	3.07448e-06	0.00126812
7:72856835	cg15421041	0.749408	0.781636	0.709711	0.751125	0.639055	0.820755	0.606909	0.662782	0.677724	0.820453	0.838885	0.769633	0.905085	0.692156	0.588735	0.843271	0.581682	0.576019	0.572191	0.513136	0.49732	0.453311	0.536956	0.448508	0.54447	0.741083	0.524844	BAZ1B	Body	0.216239	5.16813e-05	0.0081708	1.31858e-06	0.000832084
11:1008985	cg18550498	0.885358	0.828871	0.792208	0.83109	0.772204	0.825168	0.783959	0.804661	0.813909	0.847026	0.832174	0.805672	0.918434	0.843867	0.721282	0.859046	0.663503	0.604894	0.678623	0.648148	0.51555	0.526484	0.625789	0.499276	0.695068	0.822808	0.60637	AP2A2	Body	0.216438	5.16813e-05	0.0081708	5.10255e-09	5.03457e-05
11:8728993	cg26721830	0.330271	0.258556	0.284555	0.242832	0.243205	0.332126	0.249754	0.179648	0.260593	0.29619	0.401417	0.294257	0.563948	0.242957	0.232596	0.330967	0.080407	0.0649851	0.0917658	0.0816839	0.089312	0.053832	0.075652	0.102376	0.0794111	0.296492	0.0799361	ST5;ST5;ST5	Body;Body;Body	0.216556	5.16813e-05	0.0081708	2.37879e-07	0.000348867
1:30845259	cg27213146	0.262214	0.237945	0.222627	0.218526	0.204103	0.357093	0.203452	0.175572	0.0982274	0.295623	0.432015	0.280983	0.61499	0.160906	0.0994305	0.114675	0.0234659	0.0289242	0.0332837	0.0272898	0.0596754	0.0276135	0.021797	0.0326362	0.0325901	0.248649	0.0319195		intergenic	0.216729	5.16813e-05	0.0081708	6.93727e-05	0.00638246
1:175287194	cg22251207	0.23021	0.276775	0.204308	0.15177	0.181855	0.402049	0.147323	0.144864	0.112843	0.246526	0.351934	0.252765	0.621051	0.265874	0.127979	0.359149	0.0473691	0.0701687	0.0419272	0.0281412	0.0482155	0.0259082	0.0194516	0.0301265	0.0313802	0.25483	0.0380765		intergenic	0.216753	5.16813e-05	0.0081708	5.76896e-05	0.00579639
22:38029478	cg21268578	0.26586	0.307044	0.35116	0.3393	0.249328	0.283852	0.238244	0.236192	0.32004	0.313729	0.446439	0.355388	0.38087	0.319146	0.222644	0.36077	0.105363	0.101914	0.162143	0.0732199	0.0880703	0.0176088	0.0756587	0.0944964	0.134575	0.311875	0.0947833	GGA1;GGA1	3'UTR;3'UTR	0.217092	5.16813e-05	0.0081708	1.85296e-09	2.70551e-05
19:46267853	cg19122011	0.305476	0.303003	0.233162	0.252721	0.207992	0.389312	0.214244	0.240525	0.227052	0.258805	0.459608	0.259904	0.684563	0.262368	0.184858	0.257923	0.0752845	0.0551136	0.131069	0.0878331	0.060471	0.0235494	0.10708	0.0553748	0.114716	0.296345	0.0789436		intergenic	0.217401	5.16813e-05	0.0081708	3.73538e-05	0.00460171
2:42995708	cg10982933	0.576004	0.542152	0.546029	0.569681	0.437338	0.535757	0.464906	0.545683	0.493824	0.618066	0.698918	0.542394	0.82338	0.527109	0.42549	0.609404	0.362558	0.34951	0.358086	0.287245	0.336781	0.256409	0.403938	0.37437	0.349871	0.559758	0.342085	HAAO	Body	0.217673	5.16813e-05	0.0081708	2.17795e-06	0.00104665
10:125775778	cg23286081	0.147839	0.23295	0.202583	0.120484	0.1794	0.449813	0.175038	0.145028	0.157926	0.318039	0.42675	0.239552	0.764733	0.182423	0.0794402	0.426307	0.049051	0.0432701	0.0582099	0.0461869	0.0685184	0.0416646	0.0331974	0.0476318	0.0422887	0.265519	0.0477799	CHST15	Body	0.217739	5.16813e-05	0.0081708	0.00122447	0.0282231
19:14524869	cg07816520	0.541408	0.529369	0.497754	0.50719	0.514987	0.561692	0.489289	0.509518	0.490433	0.562885	0.695932	0.571474	0.87623	0.507755	0.428941	0.556991	0.248747	0.290335	0.42266	0.361952	0.345099	0.399563	0.312447	0.28401	0.348562	0.552616	0.334819	DDX39A;DDX39A	Body;5'UTR	0.217796	5.16813e-05	0.0081708	6.23349e-06	0.00181716
9:139846862	cg00182761	0.186738	0.323968	0.215108	0.1502	0.203325	0.382244	0.199229	0.0857031	0.185382	0.254746	0.498995	0.302379	0.611622	0.229138	0.129702	0.316342	0.0618082	0.0536644	0.0658011	0.0380275	0.0408457	0.050772	0.0212626	0.0515057	0.0601305	0.267176	0.0493131	LCN12	1stExon	0.217863	5.16813e-05	0.0081708	0.000100532	0.00774822
10:115312553	cg18833140	0.255088	0.291753	0.168268	0.168844	0.164627	0.321544	0.18587	0.113947	0.106667	0.41573	0.539719	0.23683	0.769222	0.169537	0.10802	0.244904	0.0461906	0.0539092	0.0488424	0.0744285	0.0463428	0.043631	0.0437104	0.0332304	0.0412974	0.266286	0.0479536	HABP2	TSS1500	0.218332	5.16813e-05	0.0081708	0.00135113	0.0296726
7:30950213	cg21289714	0.248186	0.246124	0.287216	0.279359	0.204671	0.27907	0.174515	0.291681	0.241181	0.402143	0.261652	0.218397	0.760867	0.226356	0.143287	0.276229	0.0814621	0.0477638	0.0854079	0.040853	0.0729352	0.0361942	0.0536613	0.114783	0.0535576	0.283808	0.0651798	AQP1	TSS1500	0.218629	5.16813e-05	0.0081708	0.000121918	0.0085732
6:33397122	cg26257411	0.233154	0.232953	0.217599	0.180401	0.191767	0.409725	0.162997	0.153886	0.124836	0.251744	0.520377	0.229449	0.714726	0.205344	0.10304	0.333237	0.0420559	0.0345262	0.066463	0.0431885	0.0517311	0.0339015	0.0473641	0.0446815	0.0647532	0.266577	0.0476294	SYNGAP1	Body	0.218948	5.16813e-05	0.0081708	0.00048	0.0174257
13:44749282	cg09328068	0.328081	0.278564	0.331465	0.276401	0.268493	0.345506	0.297628	0.318347	0.29938	0.421003	0.463878	0.308098	0.618604	0.245571	0.269666	0.287899	0.144916	0.0595211	0.215418	0.0644078	0.125203	0.0564242	0.0981847	0.145779	0.132224	0.334912	0.115787		intergenic	0.219125	5.16813e-05	0.0081708	1.58265e-06	0.000900737
2:73402212	cg19384717	0.774781	0.797591	0.794135	0.805331	0.704709	0.764894	0.706869	0.69559	0.783473	0.822918	0.846604	0.837041	0.933374	0.783806	0.676817	0.839186	0.672472	0.473375	0.606926	0.65086	0.452676	0.450702	0.63177	0.57259	0.583854	0.785445	0.566136		intergenic	0.219309	5.16813e-05	0.0081708	3.02541e-07	0.000393209
11:9552104	cg16309573	0.219027	0.338491	0.19024	0.177983	0.164017	0.391092	0.161896	0.157513	0.141218	0.396625	0.383662	0.288743	0.751662	0.212279	0.15774	0.382963	0.0404784	0.068652	0.106928	0.0528952	0.0619881	0.0368603	0.0828888	0.065394	0.0494993	0.282197	0.0628426		intergenic	0.219354	5.16813e-05	0.0081708	0.000445782	0.0167748
15:46602254	cg20660663	0.403094	0.229618	0.405013	0.274442	0.342326	0.225139	0.238216	0.249169	0.291346	0.375254	0.228328	0.39793	0.536277	0.270491	0.268079	0.467351	0.120371	0.185291	0.154057	0.0463537	0.0761085	0.0322552	0.0534023	0.128634	0.155425	0.32513	0.105766		intergenic	0.219363	5.16813e-05	0.0081708	2.07464e-06	0.00102378
1:19670330	cg06550935	0.636275	0.672283	0.647306	0.672014	0.582122	0.567738	0.581401	0.617504	0.669558	0.706944	0.666734	0.721528	0.714333	0.637625	0.569246	0.787352	0.456426	0.49306	0.483304	0.482461	0.418862	0.14111	0.490047	0.444919	0.490054	0.653123	0.43336	CAPZB;CAPZB;CAPZB;CAPZB	Body;Body;Body;Body	0.219762	5.16813e-05	0.0081708	1.71327e-06	0.000941336
16:89680069	cg22723458	0.245081	0.170397	0.182077	0.22136	0.305313	0.414518	0.235022	0.136684	0.196543	0.334678	0.459025	0.285769	0.588686	0.204255	0.138064	0.282305	0.0477534	0.0653361	0.0946832	0.040136	0.0439726	0.0473915	0.0295921	0.0695108	0.0571201	0.274986	0.0550551	DPEP1	5'UTR	0.219931	5.16813e-05	0.0081708	2.5761e-05	0.00382071
1:27426176	cg13969197	0.308294	0.235284	0.226325	0.280142	0.135548	0.28582	0.208117	0.286795	0.137324	0.431162	0.566728	0.173655	0.382778	0.234231	0.162024	0.219547	0.0463712	0.0858666	0.0488683	0.0587739	0.0323745	0.0286586	0.0389982	0.0299503	0.0534665	0.267111	0.0470365	SLC9A1;SLC9A1	3'UTR;Body	0.220074	5.16813e-05	0.0081708	8.72389e-06	0.00215428
3:184072787	cg25434660	0.681001	0.659996	0.701364	0.694484	0.590379	0.692517	0.659501	0.601408	0.648597	0.784166	0.811945	0.647684	0.932619	0.642023	0.611143	0.783438	0.471528	0.489467	0.573726	0.534662	0.463306	0.396678	0.456002	0.42393	0.476899	0.696392	0.476244	CLCN2;CLCN2;CLCN2;CLCN2	Body;Body;Body;Body	0.220147	5.16813e-05	0.0081708	8.80392e-07	0.000660291
9:123682913	cg08711342	0.235083	0.273242	0.190503	0.207792	0.123692	0.305918	0.150079	0.208944	0.172687	0.372046	0.571422	0.267242	0.782765	0.235408	0.127038	0.31787	0.0638202	0.0468842	0.0560569	0.0738487	0.107572	0.0380218	0.101408	0.0399713	0.0439844	0.283858	0.0635074	TRAF1;TRAF1	Body;Body	0.220351	5.16813e-05	0.0081708	0.000989797	0.0253308
9:95371328	cg02950026	0.408425	0.416553	0.450212	0.432056	0.440081	0.464387	0.395914	0.382626	0.406055	0.491121	0.58362	0.424389	0.707258	0.345113	0.41749	0.522412	0.332505	0.167518	0.251495	0.288275	0.278874	0.046651	0.293365	0.224516	0.231402	0.455482	0.234956	CENPP;CENPP;CENPP	Body;Body;Body	0.220526	5.16813e-05	0.0081708	3.33474e-06	0.00131033
10:13752399	cg00366659	0.340683	0.323187	0.317046	0.271074	0.28714	0.391001	0.251623	0.21619	0.236633	0.397456	0.408539	0.314385	0.76826	0.237885	0.297626	0.377183	0.0796819	0.0945387	0.153131	0.109403	0.0818938	0.0380522	0.196961	0.179337	0.1385	0.339744	0.119055	FRMD4A	Body	0.220689	5.16813e-05	0.0081708	6.41519e-05	0.0061205
3:195598500	cg16615155	0.684171	0.681824	0.678915	0.789108	0.633195	0.684773	0.713682	0.637366	0.744662	0.72452	0.79321	0.694417	0.87235	0.672924	0.628927	0.726787	0.409519	0.362207	0.511256	0.506898	0.481226	0.479841	0.553133	0.538936	0.561153	0.710052	0.489352	TNK2;TNK2	Body;Body	0.2207	5.16813e-05	0.0081708	3.61507e-08	0.000140011
2:173327370	cg09288230	0.518589	0.502081	0.493851	0.539663	0.493494	0.417382	0.485264	0.50618	0.475907	0.625725	0.570584	0.546821	0.557966	0.539331	0.49114	0.457993	0.317194	0.304784	0.359585	0.346245	0.291433	0.0881175	0.221277	0.318181	0.391293	0.513873	0.293123	ITGA6;ITGA6	Body;Body	0.22075	5.16813e-05	0.0081708	4.61128e-08	0.000162281
11:76836142	cg18839161	0.23838	0.217987	0.14676	0.131969	0.121244	0.462835	0.14724	0.0784508	0.102318	0.15728	0.661341	0.219242	0.911151	0.110707	0.0532302	0.204126	0.0247409	0.0352243	0.0274803	0.0322353	0.0211189	0.0281743	0.0313292	0.0184872	0.0241866	0.247766	0.0269974	CAPN5	3'UTR	0.220769	5.16813e-05	0.0081708	0.010253	0.0829796
17:47943346	cg15370140	0.352015	0.26279	0.296742	0.257551	0.215035	0.222909	0.291927	0.275522	0.289001	0.303582	0.505166	0.318936	0.585077	0.222029	0.263761	0.384351	0.0867008	0.0659971	0.126636	0.0644837	0.0956084	0.107145	0.0979136	0.108299	0.0906878	0.3154	0.0937192		intergenic	0.22168	5.16813e-05	0.0081708	1.46345e-06	0.00086771
1:2203045	cg11224984	0.252983	0.346138	0.277669	0.248625	0.224197	0.322296	0.20337	0.172856	0.243909	0.343406	0.509518	0.304804	0.604582	0.27274	0.190925	0.3761	0.0819925	0.0892114	0.171074	0.0642124	0.0799224	0.052432	0.0349477	0.104083	0.078569	0.305882	0.0840493	SKI	Body	0.221833	5.16813e-05	0.0081708	1.16789e-05	0.00252051
2:134880302	cg19185146	0.237005	0.221699	0.205833	0.152093	0.183905	0.398324	0.151458	0.0836251	0.138048	0.213897	0.485714	0.257124	0.663544	0.153406	0.132309	0.403778	0.0483765	0.0332585	0.0446233	0.0301591	0.0280456	0.0207898	0.0257311	0.0285498	0.0385971	0.25511	0.0331256		intergenic	0.221984	5.16813e-05	0.0081708	0.000312615	0.0139749
22:20100474	cg02867653	0.464851	0.461144	0.465145	0.497495	0.405456	0.606432	0.435462	0.448076	0.395246	0.551365	0.640743	0.484652	0.79824	0.417987	0.406388	0.512753	0.320862	0.351164	0.375309	0.240094	0.272826	0.0788884	0.205798	0.309934	0.336997	0.499465	0.276875	TRMT2A;TRMT2A;TRMT2A	Body;Body;Body	0.22259	5.16813e-05	0.0081708	2.42479e-05	0.00369943
16:81701655	cg03577457	0.152201	0.270582	0.243343	0.174961	0.188349	0.372203	0.117899	0.173345	0.164958	0.362212	0.586728	0.325869	0.742959	0.188453	0.173291	0.268269	0.0310777	0.0807673	0.102991	0.067495	0.0392849	0.0321484	0.0633641	0.0407039	0.0726665	0.281601	0.0589443	CMIP;CMIP	Body;Body	0.222657	5.16813e-05	0.0081708	0.000777388	0.022303
2:29236134	cg04304121	0.33693	0.257516	0.195216	0.267576	0.271813	0.378223	0.224535	0.241187	0.2313	0.324667	0.467248	0.286826	0.653889	0.353232	0.239233	0.187558	0.0660853	0.0600634	0.112511	0.0493638	0.085825	0.0509902	0.0675418	0.146702	0.119462	0.307309	0.0842828	TOGARAM2	Body	0.223027	5.16813e-05	0.0081708	1.35758e-05	0.00272727
7:158805202	cg13722096	0.26113	0.344525	0.282682	0.272903	0.244148	0.20854	0.241027	0.317632	0.213504	0.460495	0.391251	0.365823	0.403099	0.238212	0.378594	0.32929	0.0526973	0.0757842	0.15437	0.115672	0.0658341	0.0737973	0.101785	0.0897967	0.0488884	0.309553	0.0865139	LINC00689	Body	0.22304	5.16813e-05	0.0081708	2.07204e-08	0.000105328
3:134866704	cg00781436	0.893347	0.766351	0.806823	0.893009	0.880789	0.8428	0.777891	0.857101	0.848522	0.901281	0.873171	0.856001	0.917158	0.839891	0.793856	0.725296	0.672948	0.470561	0.673335	0.630541	0.62885	0.664652	0.638783	0.513455	0.67756	0.84208	0.618965	EPHB1	Body	0.223116	5.16813e-05	0.0081708	1.25738e-08	8.36119e-05
22:33012494	cg01400493	0.785787	0.894057	0.796782	0.812771	0.782158	0.797159	0.752089	0.706523	0.76035	0.712258	0.875525	0.795155	0.961112	0.770172	0.718459	0.811383	0.629965	0.616956	0.599802	0.657778	0.498736	0.450623	0.540606	0.577778	0.580896	0.795734	0.572571	SYN3;SYN3;SYN3	Body;Body;Body	0.223163	5.16813e-05	0.0081708	4.48281e-08	0.000158573
15:58240152	cg15831882	0.407049	0.320871	0.26654	0.27819	0.249254	0.320399	0.153511	0.183511	0.317696	0.306131	0.503122	0.264241	0.645037	0.273337	0.211977	0.251481	0.132481	0.0739049	0.130118	0.119075	0.0820557	0.0357231	0.0656407	0.0527848	0.0849973	0.309522	0.0863088		intergenic	0.223213	5.16813e-05	0.0081708	2.05776e-05	0.00338391
11:63871000	cg21111471	0.799796	0.744014	0.7067	0.737833	0.782799	0.805239	0.778576	0.803035	0.775762	0.800461	0.837078	0.804278	0.879503	0.700078	0.734348	0.844433	0.523785	0.545251	0.595925	0.54927	0.519141	0.641821	0.604891	0.501566	0.559281	0.783371	0.560103	FLRT1;MACROD1	TSS1500;Body	0.223267	5.16813e-05	0.0081708	9.88254e-11	8.89809e-06
20:55969282	cg10336935	0.279838	0.284699	0.271643	0.297883	0.200325	0.358842	0.193338	0.244617	0.229145	0.492951	0.596839	0.256403	0.580612	0.33623	0.200523	0.304779	0.0682315	0.0875769	0.139933	0.143868	0.0502691	0.0310469	0.0643251	0.118655	0.168854	0.320542	0.0969732	RBM38;RBM38	Body;Body	0.223568	5.16813e-05	0.0081708	4.46031e-05	0.00505472
9:116923695	cg26916888	0.275968	0.26164	0.133791	0.22463	0.14915	0.384711	0.20755	0.181286	0.202116	0.247169	0.620873	0.281517	0.688622	0.162792	0.117052	0.341056	0.03442	0.0483112	0.110548	0.0494298	0.0903217	0.0507132	0.0327005	0.0175411	0.0736011	0.279995	0.0563985	COL27A1	Body	0.223597	5.16813e-05	0.0081708	0.000531582	0.0183684
17:4442193	cg15434211	0.675093	0.657479	0.589998	0.670303	0.587941	0.748655	0.679285	0.638581	0.744216	0.675426	0.766971	0.7127	0.849382	0.609753	0.565535	0.752474	0.451943	0.510681	0.511652	0.483879	0.440042	0.361654	0.416643	0.403341	0.544181	0.682737	0.458224	SPNS2;MYBBP1A;MYBBP1A	3'UTR;3'UTR;3'UTR	0.224513	5.16813e-05	0.0081708	1.07858e-07	0.00025176
6:30851051	cg23953820	0.273534	0.318838	0.278114	0.239448	0.219608	0.407141	0.19616	0.172036	0.137356	0.373954	0.370387	0.239362	0.551236	0.21789	0.111762	0.370216	0.0601604	0.0577308	0.0779086	0.0425011	0.0478209	0.0429966	0.0365854	0.0696384	0.0613152	0.279815	0.0551842	DDR1;DDR1	TSS1500;TSS1500	0.224631	5.16813e-05	0.0081708	5.97352e-06	0.00178153
14:69284017	cg02941385	0.732465	0.705756	0.721419	0.791327	0.715146	0.751533	0.685073	0.821762	0.682333	0.812751	0.824808	0.727818	0.867099	0.75445	0.692078	0.822074	0.589513	0.620768	0.628876	0.515412	0.590109	0.359015	0.4979	0.448193	0.538827	0.756743	0.532068		intergenic	0.224675	5.16813e-05	0.0081708	8.92177e-08	0.000226776
20:62583181	cg06867134	0.256167	0.28657	0.243064	0.278098	0.133236	0.351585	0.163556	0.22177	0.11271	0.364406	0.458861	0.283606	0.661071	0.318805	0.114567	0.253204	0.0593172	0.0973743	0.0536621	0.0289167	0.0428179	0.0343826	0.0716661	0.0657936	0.0556613	0.28133	0.0566213	UCKL1;UCKL1;UCKL1	TSS1500;Body;Body	0.224709	5.16813e-05	0.0081708	7.75806e-05	0.00675628
20:35818328	cg15389461	0.834944	0.699053	0.816124	0.742809	0.763841	0.769756	0.692581	0.725624	0.838894	0.852839	0.846525	0.845166	0.882915	0.798143	0.755912	0.801243	0.658361	0.551917	0.625722	0.612631	0.516335	0.375707	0.545935	0.530853	0.680781	0.791648	0.566471	RPN2;RPN2	Body;Body	0.225177	5.16813e-05	0.0081708	1.18776e-07	0.000261249
11:127891323	cg23756265	0.332434	0.275154	0.235524	0.226454	0.178456	0.421459	0.19677	0.249327	0.194433	0.185261	0.496913	0.283382	0.675897	0.212846	0.203405	0.372655	0.0565302	0.0350765	0.117857	0.0637113	0.0799911	0.0355921	0.048876	0.108672	0.0917766	0.296273	0.0708981		intergenic	0.225375	5.16813e-05	0.0081708	7.05511e-05	0.0064331
7:138639756	cg12483292	0.292842	0.233617	0.269445	0.162579	0.186458	0.371271	0.21664	0.229488	0.236772	0.321962	0.405787	0.323772	0.755204	0.200378	0.165262	0.383179	0.0897382	0.0630459	0.0822806	0.0555433	0.0754236	0.0803258	0.0489098	0.0701006	0.0798363	0.297166	0.0716893	KIAA1549;KIAA1549	Body;Body	0.225477	5.16813e-05	0.0081708	0.000116505	0.00836088
1:54066975	cg26044123	0.768372	0.694396	0.716925	0.736357	0.690112	0.668913	0.670204	0.719442	0.711349	0.761837	0.803002	0.866366	0.900414	0.719172	0.654525	0.835229	0.563398	0.370901	0.547976	0.547464	0.48645	0.460021	0.569372	0.572025	0.555472	0.744788	0.519231	GLIS1	5'UTR	0.225558	5.16813e-05	0.0081708	1.00456e-07	0.000240848
16:983381	cg07258816	0.193473	0.288613	0.185819	0.145152	0.209192	0.400707	0.180112	0.0749236	0.103733	0.221001	0.531194	0.26011	0.85201	0.133287	0.0757407	0.471918	0.0410933	0.0370194	0.0543456	0.0423357	0.0456593	0.0361641	0.0669575	0.0355469	0.0446188	0.270437	0.04486	LMF1-AS1;LMF1-AS1;LMF1;LMF1;LMF1	Body;Body;Body;Body;Body	0.225576	5.16813e-05	0.0081708	0.00337433	0.0471099
12:57869149	cg02924309	0.254684	0.387213	0.321501	0.150405	0.151379	0.299218	0.22445	0.121487	0.145583	0.306973	0.288986	0.197306	0.440338	0.278862	0.168752	0.219387	0.0221199	0.0184999	0.0231841	0.0210555	0.0163022	0.0187256	0.0366269	0.02045	0.0182439	0.247283	0.0216898	ARHGAP9;ARHGAP9;ARHGAP9	Body;Body;Body	0.225593	5.16813e-05	0.0081708	1.97487e-07	0.00032266
11:113932557	cg09360036	0.409966	0.411882	0.399124	0.454257	0.231211	0.32723	0.235611	0.317396	0.266929	0.430598	0.488415	0.283848	0.509262	0.3611	0.245549	0.243818	0.162382	0.165076	0.15454	0.109936	0.0806243	0.0386967	0.156728	0.0560068	0.204182	0.351012	0.125353	ZBTB16;ZBTB16	5'UTR;5'UTR	0.22566	5.16813e-05	0.0081708	1.23873e-06	0.00080199
17:2282770	cg10654390	0.38827	0.510443	0.406511	0.451355	0.363162	0.387867	0.304303	0.311704	0.32629	0.491728	0.537045	0.361815	0.638581	0.419582	0.279242	0.431824	0.167305	0.230543	0.246217	0.240992	0.217081	0.0519183	0.220271	0.0778602	0.231645	0.413108	0.187092	SGSM2;SGSM2	Body;Body	0.226015	5.16813e-05	0.0081708	3.03244e-06	0.0012574
12:123437313	cg01705312	0.483742	0.496608	0.496816	0.499171	0.380235	0.523235	0.392462	0.443307	0.460783	0.510322	0.646686	0.470683	0.81705	0.469663	0.396004	0.494231	0.370801	0.240633	0.312509	0.274669	0.233551	0.128923	0.267119	0.274978	0.350129	0.498812	0.27259	ABCB9;ABCB9;ABCB9;ABCB9;ABCB9	Body;Body;Body;Body;Body	0.226222	5.16813e-05	0.0081708	7.83387e-06	0.0020379
1:2202931	cg26566407	0.200919	0.24343	0.278858	0.28091	0.195856	0.34522	0.180785	0.124222	0.230902	0.263707	0.440015	0.333144	0.517401	0.268209	0.1166	0.39254	0.0522343	0.0457685	0.0751812	0.0397671	0.0597006	0.0490294	0.0329355	0.037737	0.0529248	0.275795	0.0494754	SKI	Body	0.22632	5.16813e-05	0.0081708	3.02774e-06	0.00125697
11:64017337	cg22323734	0.241761	0.310127	0.223627	0.139155	0.190085	0.458247	0.1557	0.107779	0.15403	0.218861	0.44244	0.31567	0.863814	0.144467	0.143601	0.210729	0.0332074	0.050967	0.0679341	0.0294054	0.0466919	0.0541779	0.0194737	0.0390364	0.0521608	0.270006	0.0436727		intergenic	0.226333	5.16813e-05	0.0081708	0.00173253	0.0336858
15:74920276	cg26224013	0.568302	0.561653	0.556375	0.652929	0.495909	0.658868	0.491678	0.546034	0.551479	0.627288	0.613805	0.590531	0.739757	0.541293	0.458708	0.501417	0.402385	0.398953	0.372401	0.270284	0.343604	0.179411	0.391051	0.32849	0.426291	0.572252	0.345874	CLK3;CLK3	Body;Body	0.226377	5.16813e-05	0.0081708	2.17384e-07	0.000336164
20:30407016	cg08726417	0.333268	0.430146	0.327622	0.278714	0.264599	0.313354	0.28951	0.175477	0.179935	0.351657	0.483428	0.283753	0.584697	0.2353	0.207815	0.282749	0.126786	0.0897817	0.131297	0.0774394	0.0871953	0.0458082	0.0388377	0.130877	0.0553712	0.313876	0.0870437	MYLK2	TSS200	0.226833	5.16813e-05	0.0081708	3.97962e-06	0.00145046
11:846884	cg17673355	0.297381	0.269294	0.212581	0.298525	0.198098	0.350741	0.173211	0.139408	0.206229	0.350557	0.371767	0.292921	0.528776	0.241054	0.10681	0.312201	0.0699811	0.0339613	0.073648	0.0383831	0.0344099	0.0347686	0.0247568	0.0479494	0.0422947	0.271847	0.0444614	TSPAN4;TSPAN4;TSPAN4;TSPAN4;TSPAN4;TSPAN4;TSPAN4	5'UTR;5'UTR;5'UTR;5'UTR;5'UTR;5'UTR;5'UTR	0.227386	5.16813e-05	0.0081708	1.28244e-06	0.000821726
17:4847601	cg06130354	0.403664	0.377621	0.32969	0.383038	0.361198	0.501018	0.384115	0.445723	0.321719	0.473749	0.536253	0.383294	0.563467	0.355961	0.319092	0.480786	0.177616	0.100826	0.263115	0.148869	0.1489	0.113211	0.162063	0.249589	0.313201	0.413774	0.186377	RNF167	Body	0.227398	5.16813e-05	0.0081708	2.32286e-07	0.000343948
6:151520190	cg16788288	0.224445	0.282246	0.195646	0.155116	0.195875	0.457351	0.190491	0.13379	0.167059	0.238832	0.556262	0.293008	0.781956	0.128021	0.106613	0.31076	0.0590981	0.0424189	0.0842211	0.0410882	0.0432384	0.0415224	0.0295372	0.0429523	0.0538578	0.276092	0.0486594	LOC102723831	Body	0.227433	5.16813e-05	0.0081708	0.00109642	0.0267298
1:29225533	cg23840027	0.24507	0.286453	0.211815	0.334058	0.206468	0.337252	0.146512	0.247876	0.262541	0.240022	0.552862	0.301325	0.672205	0.224964	0.184369	0.448059	0.0920556	0.0870633	0.0991853	0.0753427	0.062178	0.022988	0.0746886	0.0891229	0.106383	0.306366	0.0787786	EPB41;EPB41;EPB41;EPB41;EPB41	5'UTR;5'UTR;5'UTR;5'UTR;5'UTR	0.227587	5.16813e-05	0.0081708	8.20458e-05	0.00695734
16:84859968	cg00342062	0.399786	0.380956	0.457919	0.411549	0.420606	0.332986	0.475588	0.35548	0.401928	0.515987	0.36406	0.468035	0.307638	0.365311	0.460247	0.393631	0.168773	0.109939	0.243168	0.145202	0.165719	0.050648	0.207517	0.28777	0.234909	0.406982	0.179294	CRISPLD2	5'UTR	0.227688	5.16813e-05	0.0081708	1.01491e-08	7.33139e-05
5:93844482	cg20054446	0.344059	0.318347	0.285276	0.294139	0.249219	0.514216	0.284546	0.280263	0.259465	0.462552	0.687423	0.394475	0.790618	0.267774	0.234788	0.443603	0.0933998	0.156717	0.178791	0.179266	0.215572	0.134717	0.129262	0.108842	0.188759	0.381923	0.153925	KIAA0825	Body	0.227998	5.16813e-05	0.0081708	0.000445471	0.0167694
1:186954259	cg09067029	0.216507	0.271696	0.201445	0.196387	0.214687	0.506958	0.1244	0.128122	0.15426	0.221214	0.572352	0.322322	0.797802	0.204631	0.088665	0.327438	0.0749823	0.0405164	0.0651492	0.0528156	0.0419137	0.0573543	0.0557158	0.0531411	0.0575988	0.284305	0.0554652	PLA2G4A	Body	0.22884	5.16813e-05	0.0081708	0.00157043	0.0320374
12:109871143	cg08462078	0.185735	0.308276	0.207906	0.166417	0.23069	0.409228	0.212901	0.147884	0.124596	0.290892	0.552885	0.311637	0.778708	0.219456	0.121258	0.130733	0.0658071	0.0411694	0.0731106	0.0436398	0.0374497	0.0471866	0.0212027	0.0236586	0.0608496	0.27495	0.0460082	MYO1H	Body	0.228942	5.16813e-05	0.0081708	0.000833862	0.0231646
2:10469566	cg18827602	0.320723	0.289345	0.281942	0.330241	0.228553	0.366567	0.203134	0.24977	0.265692	0.405809	0.392822	0.297077	0.670856	0.342255	0.230999	0.293983	0.150089	0.0702672	0.159506	0.0605021	0.0562483	0.0368481	0.11353	0.0997413	0.0984385	0.32311	0.0939078	HPCAL1;HPCAL1;HPCAL1	TSS1500;5'UTR;5'UTR	0.229203	5.16813e-05	0.0081708	4.16619e-06	0.00147844
1:201481480	cg02104952	0.279384	0.365756	0.378099	0.406277	0.185911	0.342985	0.172537	0.273753	0.339505	0.305302	0.350242	0.180734	0.418456	0.368819	0.204027	0.280579	0.147585	0.056114	0.0905086	0.0664408	0.0384106	0.0423159	0.0703914	0.0715803	0.0821285	0.303273	0.0739417		intergenic	0.229331	5.16813e-05	0.0081708	4.29506e-08	0.00015678
12:53634856	cg11058711	0.468713	0.563551	0.388756	0.404817	0.400816	0.416456	0.428089	0.379856	0.37521	0.477318	0.633247	0.438748	0.751252	0.42253	0.344093	0.478835	0.304712	0.249188	0.321388	0.224729	0.168327	0.11572	0.226712	0.190965	0.276793	0.460768	0.230948		intergenic	0.22982	5.16813e-05	0.0081708	5.85333e-06	0.00176486
20:61914812	cg12171807	0.790257	0.876083	0.885819	0.754043	0.80297	0.840588	0.85424	0.892724	0.799771	0.891738	0.932161	0.881099	0.948302	0.7999	0.760577	0.890509	0.736936	0.528356	0.716684	0.69733	0.595508	0.421262	0.664403	0.538446	0.679417	0.850049	0.619816	ARFGAP1;ARFGAP1;ARFGAP1;ARFGAP1;ARFGAP1;ARFGAP1;ARFGAP1	Body;Body;Body;Body;Body;TSS1500;TSS1500	0.230233	5.16813e-05	0.0081708	3.70416e-07	0.000444423
3:12919568	cg03855590	0.861605	0.834375	0.86126	0.893519	0.790272	0.789403	0.778241	0.839143	0.854279	0.859536	0.903748	0.851277	0.944982	0.80319	0.736271	0.878406	0.641408	0.656638	0.62169	0.634029	0.577463	0.436806	0.612931	0.661498	0.667201	0.842469	0.612185		intergenic	0.230284	5.16813e-05	0.0081708	3.50748e-09	4.01182e-05
21:44012927	cg17330223	0.875171	0.887141	0.881158	0.929773	0.80832	0.814046	0.772125	0.901022	0.862629	0.924547	0.853384	0.910692	0.911558	0.865122	0.822451	0.925791	0.763777	0.509027	0.69401	0.716089	0.604543	0.556803	0.668369	0.61131	0.647469	0.871558	0.641266		intergenic	0.230292	5.16813e-05	0.0081708	4.26538e-09	4.6462e-05
9:131107244	cg01620067	0.696986	0.574524	0.644279	0.701161	0.627388	0.726766	0.713967	0.680878	0.676189	0.715791	0.764385	0.724342	0.899112	0.667334	0.574232	0.690366	0.539138	0.428091	0.477796	0.452337	0.467689	0.462424	0.434949	0.345077	0.550009	0.692356	0.461946	SLC27A4	Body	0.230411	5.16813e-05	0.0081708	6.93678e-08	0.000200166
16:67708822	cg00318322	0.24755	0.25911	0.17453	0.168409	0.1959	0.389399	0.141674	0.0753547	0.151091	0.244584	0.625145	0.292643	0.777534	0.21555	0.103993	0.356408	0.0413872	0.0370899	0.0716052	0.0427507	0.0560681	0.0389981	0.0259422	0.0429163	0.0528058	0.27618	0.0455071	GFOD2;GFOD2	3'UTR;Body	0.230673	5.16813e-05	0.0081708	0.00136775	0.0298487
2:24684400	cg02267647	0.208265	0.298973	0.22881	0.192841	0.148921	0.401101	0.203766	0.162588	0.162032	0.154257	0.603948	0.280315	0.863917	0.127217	0.109591	0.234749	0.0386903	0.0274748	0.0633745	0.0661231	0.0387411	0.0312182	0.0338322	0.0483223	0.039661	0.273831	0.0430486		intergenic	0.230782	5.16813e-05	0.0081708	0.00226009	0.0385177
12:58262869	cg26618966	0.261823	0.411456	0.1248	0.11328	0.1012	0.413451	0.11167	0.0710144	0.09904	0.491673	0.661149	0.201904	0.864069	0.142701	0.0835882	0.14543	0.0259423	0.0284906	0.0448142	0.0669318	0.0510305	0.0159771	0.0446171	0.0323227	0.0242341	0.268641	0.0371512		intergenic	0.231489	5.16813e-05	0.0081708	0.00783849	0.0724378
8:142084253	cg10739948	0.802801	0.771298	0.798255	0.750813	0.639313	0.667829	0.682168	0.786267	0.689043	0.911082	0.66236	0.702806	0.825347	0.691585	0.684764	0.739379	0.624791	0.53985	0.579647	0.498161	0.46172	0.195644	0.627659	0.538997	0.488997	0.737819	0.506163		intergenic	0.231656	5.16813e-05	0.0081708	7.73042e-06	0.00202818
22:33780260	cg20613649	0.225791	0.262748	0.180912	0.138148	0.168329	0.466505	0.215333	0.113091	0.203218	0.387647	0.595172	0.313762	0.866444	0.157341	0.116379	0.32706	0.0434888	0.050659	0.0860523	0.0729882	0.0521559	0.0891464	0.0656273	0.0736278	0.0447553	0.296118	0.0642779	LARGE1;LARGE1	Body;Body	0.23184	5.16813e-05	0.0081708	0.00246909	0.0402883
1:24077973	cg22014430	0.448611	0.507254	0.404762	0.445395	0.43418	0.410002	0.371637	0.371811	0.457657	0.537321	0.411086	0.442667	0.6372	0.452671	0.319102	0.464697	0.233217	0.242769	0.294862	0.163618	0.226009	0.0705882	0.18606	0.184297	0.313557	0.444753	0.212775	ELOA	Body	0.231978	5.16813e-05	0.0081708	1.00727e-07	0.000240848
5:16787553	cg13284285	0.23811	0.31855	0.192351	0.155714	0.11423	0.331625	0.137334	0.193729	0.121643	0.406356	0.439141	0.226866	0.914198	0.186617	0.109699	0.380363	0.0535845	0.0438046	0.0525752	0.0509001	0.0453202	0.0393713	0.0447518	0.0445646	0.0481847	0.279158	0.0470063	MYO10	Body	0.232152	5.16813e-05	0.0081708	0.0022359	0.0383005
12:132464955	cg00764582	0.552575	0.559022	0.547926	0.612272	0.536198	0.598592	0.536939	0.47622	0.522833	0.571453	0.652752	0.545021	0.859942	0.568701	0.471325	0.496564	0.387201	0.354219	0.387862	0.451446	0.362633	0.16462	0.350477	0.133077	0.441015	0.569271	0.33695	EP400	Body	0.232321	5.16813e-05	0.0081708	9.70787e-06	0.00228385
22:45130256	cg16412610	0.607965	0.575215	0.575086	0.583321	0.48023	0.569555	0.45786	0.517223	0.532969	0.675996	0.686636	0.600168	0.880738	0.541671	0.48167	0.728913	0.456303	0.276805	0.450721	0.380704	0.342103	0.209246	0.3259	0.367223	0.437933	0.593451	0.360771	PRR5;PRR5;PRR5;PRR5;PRR5;PRR5-ARHGAP8;PRR5	Body;Body;Body;Body;Body;Body;Body	0.23268	5.16813e-05	0.0081708	1.07616e-05	0.00242151
1:26099874	cg21295453	0.340878	0.32222	0.258444	0.269298	0.231689	0.395591	0.203502	0.269213	0.218833	0.449187	0.498211	0.331475	0.8283	0.285375	0.188964	0.37042	0.139464	0.0665673	0.143564	0.0973874	0.0848904	0.0401359	0.151691	0.146722	0.106153	0.34135	0.108508	MAN1C1;MAN1C1	Body;Body	0.232842	5.16813e-05	0.0081708	0.000236432	0.0120507
19:14073277	cg05926784	0.277764	0.312162	0.257015	0.273594	0.228378	0.36913	0.224535	0.228537	0.160391	0.316151	0.421959	0.267613	0.380401	0.219833	0.165525	0.288533	0.0294098	0.0329572	0.040193	0.0449689	0.061028	0.0261637	0.0545517	0.037153	0.048031	0.27447	0.0416063	RFX1	3'UTR	0.232864	5.16813e-05	0.0081708	2.43293e-09	3.19457e-05
10:73430411	cg05223137	0.896482	0.839708	0.877122	0.890106	0.755093	0.798379	0.772979	0.885562	0.80444	0.89914	0.954195	0.904165	0.955881	0.890691	0.881119	0.972429	0.751829	0.694144	0.574363	0.594293	0.573791	0.554049	0.690635	0.618591	0.714202	0.873593	0.640655	CDH23;CDH23;CDH23	Body;Body;Body	0.232938	5.16813e-05	0.0081708	2.1675e-08	0.000106682
2:241396251	cg15700022	0.259828	0.354768	0.263299	0.203527	0.223848	0.383311	0.211843	0.159202	0.149768	0.308989	0.418619	0.276852	0.769364	0.234532	0.163986	0.27733	0.0593966	0.0652672	0.0763183	0.0464645	0.0610352	0.0644027	0.0409357	0.0509456	0.0586897	0.291192	0.0581617	PP14571;GPC1	TSS200;Body	0.23303	5.16813e-05	0.0081708	0.00011815	0.00842209
8:38288152	cg08867243	0.226469	0.260299	0.248507	0.220016	0.214495	0.413404	0.23565	0.199155	0.166681	0.361034	0.471517	0.24826	0.679292	0.253624	0.188969	0.363132	0.0305417	0.0423952	0.110314	0.0824259	0.0574561	0.0230181	0.0613728	0.0790013	0.0858994	0.296907	0.0636027	FGFR1;FGFR1;FGFR1;FGFR1;FGFR1;FGFR1;FGFR1;FGFR1;FGFR1	Body;Body;Body;Body;Body;Body;Body;Body;Body	0.233304	5.16813e-05	0.0081708	3.28651e-05	0.00433389
6:43851620	cg11062120	0.330617	0.31263	0.295335	0.284034	0.255424	0.410944	0.236658	0.253266	0.232053	0.404171	0.432654	0.35579	0.777796	0.228184	0.272004	0.390763	0.143908	0.042014	0.219282	0.062836	0.106508	0.096803	0.146139	0.0737331	0.0871009	0.34202	0.108703		intergenic	0.233317	5.16813e-05	0.0081708	5.41216e-05	0.00560418
16:11091859	cg19871598	0.162941	0.198362	0.124786	0.14974	0.133917	0.442226	0.115602	0.0573497	0.0741512	0.478968	0.602141	0.226596	0.797647	0.116954	0.077805	0.413167	0.0291483	0.0311237	0.0477899	0.0282591	0.0207295	0.0220528	0.0150026	0.0223998	0.0296456	0.260772	0.0273502	CLEC16A;CLEC16A	Body;Body	0.233422	5.16813e-05	0.0081708	0.00436197	0.0537808
17:2282761	cg11428294	0.41555	0.466342	0.426869	0.457055	0.373392	0.46751	0.311495	0.314894	0.350028	0.502935	0.613984	0.389995	0.605983	0.397962	0.295335	0.433846	0.164221	0.251759	0.266827	0.232875	0.236751	0.0689132	0.197339	0.0956379	0.219954	0.426449	0.192698	SGSM2;SGSM2	Body;Body	0.233751	5.16813e-05	0.0081708	1.1774e-06	0.000774676
11:58344334	cg26534696	0.630383	0.632376	0.605782	0.669524	0.530896	0.478916	0.546971	0.574832	0.526634	0.615837	0.524694	0.493548	0.605162	0.595757	0.512532	0.598701	0.410622	0.385395	0.319734	0.410209	0.217532	0.124126	0.423297	0.364249	0.383538	0.571409	0.337634	LPXN;LPXN;LPXN	TSS1500;5'UTR;Body	0.233775	5.16813e-05	0.0081708	1.41357e-07	0.000279556
1:229002047	cg24406771	0.235763	0.236399	0.22817	0.21501	0.159281	0.463263	0.176856	0.137707	0.13756	0.31285	0.557653	0.227922	0.767839	0.16504	0.127133	0.181878	0.0290253	0.0272857	0.0561504	0.0489133	0.0266594	0.0273209	0.0288137	0.0340419	0.0469903	0.270645	0.0361334		intergenic	0.234512	5.16813e-05	0.0081708	0.000690822	0.0209907
19:1650394	cg12183032	0.234536	0.324265	0.171146	0.19081	0.161193	0.381848	0.118959	0.170657	0.183882	0.292523	0.549064	0.271724	0.823617	0.220943	0.124526	0.339931	0.0394654	0.0418685	0.100301	0.0561675	0.0500159	0.0394943	0.0378185	0.03144	0.055457	0.284976	0.0502254	TCF3;TCF3	TSS200;5'UTR	0.234751	5.16813e-05	0.0081708	0.000858232	0.0235254
3:41038496	cg00989160	0.508816	0.583971	0.553329	0.599051	0.483886	0.505828	0.462744	0.534664	0.444016	0.59417	0.653609	0.584456	0.811793	0.556904	0.432961	0.58986	0.416676	0.382909	0.418593	0.281911	0.264009	0.126237	0.351521	0.337434	0.313936	0.556254	0.321469		intergenic	0.234784	5.16813e-05	0.0081708	2.96425e-06	0.00123886
6:43463660	cg14061023	0.214464	0.26009	0.170399	0.234029	0.175872	0.407932	0.169387	0.0982869	0.11259	0.292532	0.451007	0.231368	0.759396	0.223958	0.111449	0.257365	0.0320259	0.0237483	0.0317858	0.0284376	0.0242269	0.020681	0.0232705	0.017608	0.0297768	0.260633	0.025729	TJAP1;TJAP1;TJAP1;TJAP1;TJAP1;TJAP1;TJAP1	5'UTR;5'UTR;5'UTR;5'UTR;5'UTR;5'UTR;Body	0.234904	5.16813e-05	0.0081708	0.00031172	0.0139569
1:18014809	cg10009010	0.407051	0.326997	0.365337	0.31287	0.229819	0.457623	0.264663	0.276696	0.296819	0.545167	0.587269	0.391713	0.716535	0.247268	0.276434	0.410673	0.139705	0.132926	0.229436	0.0883352	0.225312	0.0891492	0.132509	0.112042	0.1742	0.382058	0.147068	ARHGEF10L;ARHGEF10L	Body;Body	0.23499	5.16813e-05	0.0081708	5.74702e-05	0.0057845
1:117637184	cg01918824	0.266135	0.148454	0.154727	0.23576	0.219118	0.435578	0.192062	0.196159	0.173716	0.534773	0.592	0.297073	0.679344	0.217268	0.155177	0.335962	0.0808236	0.0285855	0.11071	0.052185	0.0755968	0.0924653	0.053942	0.0538187	0.0530711	0.302082	0.0667998	TTF2;MIR942	Body;TSS200	0.235282	5.16813e-05	0.0081708	0.000412458	0.0161218
1:31847413	cg02636899	0.267983	0.325158	0.265036	0.261261	0.277173	0.460703	0.249889	0.228857	0.200673	0.545734	0.409382	0.355488	0.777137	0.24791	0.250695	0.366815	0.10758	0.0792634	0.176826	0.108148	0.134257	0.0354452	0.115114	0.154332	0.0588443	0.343118	0.107757	FABP3	TSS1500	0.235362	5.16813e-05	0.0081708	0.000127029	0.00874984
7:73597328	cg27560714	0.194331	0.304788	0.203465	0.173809	0.180497	0.514455	0.138664	0.222781	0.136079	0.27132	0.460983	0.243865	0.805535	0.146802	0.099081	0.526299	0.0666427	0.0428111	0.0732417	0.0598107	0.0421041	0.0548856	0.0306282	0.0557811	0.0521126	0.288922	0.0531131	EIF4H;EIF4H	Body;Body	0.235809	5.16813e-05	0.0081708	0.00136338	0.0298053
16:1824907	cg16622870	0.766459	0.770363	0.697731	0.747083	0.648554	0.742651	0.64101	0.754945	0.675147	0.856107	0.848387	0.680826	0.900895	0.687272	0.601101	0.716639	0.549104	0.493334	0.582563	0.535853	0.457107	0.310303	0.543571	0.406365	0.599896	0.733448	0.497566	EME2	Body	0.235882	5.16813e-05	0.0081708	1.09313e-06	0.000744895
1:29779135	cg12838765	0.384075	0.323196	0.307839	0.354937	0.328045	0.389182	0.305658	0.251569	0.334963	0.423973	0.511414	0.361911	0.649686	0.353786	0.260945	0.373734	0.229411	0.0852195	0.235168	0.0781682	0.168375	0.0422535	0.0888165	0.127082	0.144644	0.369682	0.133237		intergenic	0.236445	5.16813e-05	0.0081708	1.39405e-06	0.000853399
11:68207327	cg27155168	0.211754	0.371697	0.330128	0.0924398	0.306654	0.389235	0.230408	0.0618867	0.214566	0.344352	0.317834	0.224476	0.448409	0.193449	0.0802611	0.438846	0.0595831	0.0238917	0.0283051	0.0376668	0.0201665	0.0212455	0.0192256	0.0251901	0.0306362	0.266025	0.0295456	LRP5	Body	0.236479	5.16813e-05	0.0081708	7.74473e-06	0.00202818
6:43470279	cg14652949	0.79421	0.803182	0.78207	0.808468	0.734285	0.847918	0.797309	0.785691	0.781018	0.879371	0.905443	0.768057	0.901889	0.773316	0.71861	0.907819	0.646235	0.516637	0.603143	0.634212	0.601134	0.462445	0.502641	0.588541	0.617992	0.811791	0.574775	TJAP1;TJAP1;TJAP1;TJAP1;TJAP1;TJAP1;TJAP1	Body;Body;Body;Body;Body;Body;Body	0.237015	5.16813e-05	0.0081708	3.12312e-09	3.89184e-05
10:6962791	cg26128392	0.394863	0.44511	0.347783	0.467052	0.300656	0.384635	0.277858	0.361473	0.330681	0.389926	0.401717	0.281752	0.537868	0.425869	0.305519	0.490212	0.175529	0.217946	0.112976	0.129226	0.145358	0.069266	0.137375	0.170593	0.163692	0.383936	0.146884		intergenic	0.237051	5.16813e-05	0.0081708	1.31699e-08	8.60745e-05
12:123349676	cg07402409	0.353476	0.275097	0.251634	0.322288	0.25509	0.399533	0.215729	0.255688	0.225676	0.385357	0.50764	0.318841	0.692937	0.319903	0.18937	0.324799	0.0896978	0.0598328	0.146296	0.0688662	0.119503	0.0468294	0.0565232	0.159207	0.0902312	0.330816	0.0929985		intergenic	0.237817	5.16813e-05	0.0081708	1.41521e-05	0.00278863
1:26092973	cg12534265	0.281613	0.212783	0.25157	0.177796	0.156799	0.427204	0.151251	0.0995472	0.121564	0.401804	0.470805	0.244271	0.882895	0.193701	0.176074	0.369011	0.0316046	0.062999	0.0670567	0.0611563	0.0555348	0.0527735	0.036441	0.0367967	0.0521251	0.288668	0.0507209	MAN1C1;MAN1C1	Body;Body	0.237947	5.16813e-05	0.0081708	0.00140198	0.0302312
4:5814643	cg03225235	0.436355	0.460581	0.375981	0.454228	0.308555	0.400431	0.319447	0.392914	0.420263	0.516958	0.574261	0.386986	0.627546	0.419095	0.329322	0.38431	0.224689	0.184337	0.290096	0.225723	0.142278	0.0316101	0.175095	0.177158	0.23653	0.425452	0.187502	EVC	3'UTR	0.23795	5.16813e-05	0.0081708	4.89216e-07	0.000500332
5:177855654	cg18316500	0.393262	0.361883	0.329259	0.265933	0.331404	0.421511	0.297006	0.256509	0.216521	0.34711	0.532137	0.327797	0.66356	0.256413	0.283423	0.286019	0.0943755	0.134646	0.178493	0.116375	0.149366	0.0645476	0.07521	0.0886448	0.0896127	0.348109	0.110141	COL23A1	Body	0.237968	5.16813e-05	0.0081708	3.58345e-06	0.00135862
1:20878380	cg04241844	0.22412	0.317715	0.23395	0.20368	0.179639	0.403401	0.189749	0.173538	0.208278	0.407936	0.534395	0.248444	0.782001	0.210688	0.205706	0.195745	0.0744507	0.0495709	0.101155	0.0523587	0.0553907	0.0443911	0.0305818	0.0309951	0.066586	0.294937	0.0561644	FAM43B	TSS1500	0.238772	5.16813e-05	0.0081708	0.000287484	0.0133665
11:3129068	cg13166635	0.781197	0.907117	0.778434	0.810278	0.697621	0.759918	0.641016	0.757205	0.728126	0.879817	0.824257	0.766688	0.888057	0.78491	0.628875	0.876354	0.588893	0.475966	0.577513	0.578161	0.544987	0.455415	0.590734	0.494272	0.580259	0.781867	0.542911	OSBPL5;OSBPL5;OSBPL5	Body;Body;Body	0.238956	5.16813e-05	0.0081708	7.10065e-08	0.000200846
19:1650452	cg08430680	0.250551	0.19692	0.206711	0.166559	0.189414	0.394862	0.196123	0.103522	0.205275	0.318605	0.596001	0.294493	0.733138	0.208468	0.105682	0.392167	0.0491381	0.0613766	0.0678126	0.0341488	0.0414116	0.0471263	0.0313442	0.0378257	0.0432798	0.284906	0.0459404	TCF3;TCF3	TSS200;5'UTR	0.238965	5.16813e-05	0.0081708	0.000423493	0.0163592
9:116992657	cg26883114	0.321515	0.237355	0.23467	0.217699	0.177385	0.417963	0.186475	0.218207	0.214237	0.394041	0.608591	0.279074	0.7885	0.238338	0.156681	0.18074	0.0501012	0.0707307	0.127747	0.0577024	0.0612456	0.0534061	0.0357077	0.0729558	0.0597238	0.304467	0.06548	COL27A1	Body	0.238987	5.16813e-05	0.0081708	0.000479347	0.0174159
11:12075087	cg10101792	0.264704	0.211334	0.17773	0.182933	0.241718	0.489943	0.251969	0.174502	0.149209	0.359241	0.51251	0.243809	0.845634	0.196996	0.103943	0.274438	0.053399	0.0312294	0.0983696	0.0671965	0.0460777	0.0661783	0.0370655	0.0259078	0.0559655	0.292538	0.0534877		intergenic	0.23905	5.16813e-05	0.0081708	0.000891011	0.0239955
15:73663757	ch.15.1166704F	0.513006	0.552094	0.526209	0.605675	0.583088	0.555339	0.712704	0.508137	0.646033	0.512625	0.553106	0.610626	0.549752	0.583713	0.612355	0.53565	0.393958	0.340438	0.419177	0.42611	0.276707	0.24625	0.238085	0.186134	0.474249	0.572507	0.333456		intergenic	0.239051	5.16813e-05	0.0081708	7.79801e-08	0.000210839
15:76442455	cg15118456	0.494327	0.46789	0.525228	0.537338	0.490274	0.405999	0.403726	0.544558	0.3993	0.602362	0.463152	0.517555	0.653258	0.500389	0.455268	0.472746	0.191675	0.274793	0.306857	0.257799	0.317059	0.0556369	0.362341	0.253429	0.290065	0.495836	0.256628	TMEM266	Body	0.239207	5.16813e-05	0.0081708	1.28854e-07	0.000269524
2:135169533	cg00912580	0.369315	0.425202	0.353912	0.363324	0.295217	0.441447	0.288948	0.270337	0.283125	0.524416	0.619381	0.391087	0.772966	0.337737	0.259675	0.429794	0.227775	0.252524	0.224614	0.10071	0.0976508	0.0433447	0.149102	0.19029	0.17459	0.401618	0.162289	MGAT5	Body	0.239329	5.16813e-05	0.0081708	7.38354e-05	0.00658387
2:20391930	cg10953326	0.67715	0.614257	0.616558	0.63898	0.588437	0.601119	0.648249	0.693648	0.550337	0.881081	0.749048	0.608781	0.907143	0.562121	0.63442	0.712471	0.451002	0.451236	0.485105	0.478091	0.362186	0.40617	0.429383	0.375834	0.416662	0.667738	0.428408		intergenic	0.23933	5.16813e-05	0.0081708	9.58739e-07	0.000698442
17:79950289	cg04784499	0.321741	0.392966	0.381293	0.335779	0.334915	0.433413	0.277246	0.209298	0.259309	0.334918	0.421081	0.364796	0.545955	0.309925	0.268874	0.44078	0.172513	0.109373	0.168532	0.0750052	0.109725	0.0839235	0.0519297	0.114724	0.124941	0.352018	0.112296	ASPSCR1	Body	0.239722	5.16813e-05	0.0081708	3.8293e-08	0.000143598
12:25284549	cg20470923	0.752134	0.674517	0.752513	0.754515	0.630985	0.715068	0.717868	0.786108	0.774098	0.804289	0.861361	0.760073	0.826798	0.755663	0.717911	0.665766	0.610239	0.421527	0.621227	0.460403	0.411832	0.404298	0.565036	0.46825	0.599596	0.746854	0.506934	CASC1;CASC1;CASC1;CASC1;CASC1	Body;Body;Body;Body;Body	0.23992	5.16813e-05	0.0081708	4.4321e-08	0.000157591
5:139248568	cg23979508	0.648862	0.536725	0.554543	0.60068	0.531925	0.601289	0.534278	0.531436	0.562693	0.660151	0.809615	0.583394	0.828742	0.595898	0.53305	0.634301	0.394284	0.341686	0.401973	0.363677	0.360152	0.306163	0.380097	0.369939	0.403235	0.609224	0.369023	NRG2;NRG2;NRG2;NRG2;NRG2	Body;Body;Body;Body;Body	0.240201	5.16813e-05	0.0081708	1.26767e-07	0.000268221
22:50799948	cg02798809	0.290881	0.321469	0.188964	0.118856	0.156318	0.44274	0.103925	0.141126	0.133057	0.421179	0.631965	0.293277	0.891661	0.153722	0.107624	0.337785	0.0601445	0.0408664	0.101178	0.0555016	0.0473084	0.0457082	0.0500066	0.0413125	0.0576369	0.295909	0.0555182	PPP6R2;PPP6R2;PPP6R2;PPP6R2	5'UTR;5'UTR;5'UTR;5'UTR	0.240391	5.16813e-05	0.0081708	0.00335657	0.0469657
1:32236337	cg02238760	0.689548	0.661018	0.616817	0.686784	0.627644	0.678525	0.63084	0.67059	0.607244	0.870707	0.833623	0.668619	0.926716	0.683082	0.572675	0.698541	0.451416	0.46334	0.566684	0.47674	0.49811	0.325177	0.519962	0.392622	0.398484	0.695186	0.454726		intergenic	0.24046	5.16813e-05	0.0081708	1.58294e-06	0.000900737
11:124962032	cg16526372	0.883055	0.936968	0.89969	0.916034	0.872999	0.94369	0.840284	0.89681	0.922711	0.92863	0.916626	0.89395	0.96908	0.840341	0.84062	0.871846	0.710024	0.60849	0.69089	0.721029	0.582608	0.495081	0.757321	0.716645	0.637174	0.898333	0.657696		intergenic	0.240637	5.16813e-05	0.0081708	9.5556e-10	1.97957e-05
6:105778206	cg18980581	0.316249	0.261513	0.218475	0.233761	0.224776	0.468443	0.214299	0.195332	0.213027	0.512622	0.456801	0.341691	0.740025	0.220634	0.216955	0.337379	0.0961967	0.127166	0.0939661	0.0641928	0.104572	0.0509919	0.0602646	0.0579808	0.0863339	0.323249	0.0824072	PREP	Body	0.240842	5.16813e-05	0.0081708	0.000100224	0.00774373
4:3416370	cg16324409	0.374227	0.189977	0.207635	0.171845	0.184108	0.489485	0.23654	0.176558	0.291936	0.467698	0.623656	0.323166	0.65615	0.18279	0.199252	0.281787	0.0848094	0.0651127	0.104953	0.0688324	0.0714468	0.0462973	0.10449	0.0541847	0.0603553	0.316051	0.0733868	RGS12;RGS12;RGS12	Body;Body;Body	0.242664	5.16813e-05	0.0081708	0.000186228	0.01065
4:86850721	cg13485533	0.344057	0.26315	0.31277	0.230108	0.225736	0.449596	0.205716	0.207307	0.179357	0.49048	0.465812	0.309878	0.746442	0.244024	0.171222	0.349519	0.144584	0.0382464	0.092805	0.055433	0.0731426	0.0644956	0.0622116	0.118633	0.0854158	0.324698	0.081663	ARHGAP24;ARHGAP24;ARHGAP24	Body;Body;TSS1500	0.243035	5.16813e-05	0.0081708	9.57706e-05	0.00755516
2:219721165	cg17511968	0.356791	0.348162	0.241997	0.372831	0.165757	0.332835	0.167353	0.29759	0.179291	0.554139	0.638832	0.476316	0.514229	0.338492	0.313006	0.395065	0.141044	0.0752563	0.0997285	0.0963829	0.111988	0.0715562	0.10215	0.158128	0.156556	0.355793	0.112532		intergenic	0.243261	5.16813e-05	0.0081708	2.92358e-05	0.00408532
9:130627384	cg06076500	0.735441	0.765384	0.766717	0.799092	0.653185	0.750762	0.654324	0.716013	0.748044	0.872715	0.87983	0.836296	0.849097	0.718096	0.645096	0.829141	0.562604	0.43445	0.619875	0.51559	0.487307	0.380453	0.540391	0.547268	0.594664	0.763702	0.520289		intergenic	0.243413	5.16813e-05	0.0081708	8.91463e-08	0.000226776
14:24779400	cg07164388	0.522477	0.606324	0.56142	0.607499	0.460693	0.622296	0.48644	0.537119	0.53131	0.651636	0.758975	0.465499	0.721462	0.5712	0.474383	0.64093	0.359031	0.362108	0.398027	0.355406	0.243835	0.201501	0.362469	0.342928	0.367942	0.576229	0.332583	LTB4R2;LTB4R2;LTB4R;CIDEB;LTB4R2	TSS200;5'UTR;TSS1500;5'UTR;5'UTR	0.243646	5.16813e-05	0.0081708	2.63463e-07	0.000365318
20:60638858	cg06222087	0.259062	0.345301	0.294446	0.249004	0.280448	0.337231	0.219121	0.172581	0.236313	0.315582	0.470737	0.332389	0.495554	0.270341	0.20287	0.312761	0.0515896	0.0468934	0.0644405	0.0870944	0.0466709	0.0648633	0.0409167	0.0418327	0.0579404	0.299609	0.0558047	TAF4	Body	0.243804	5.16813e-05	0.0081708	2.55015e-08	0.000115134
17:6909695	cg26700610	0.636608	0.616559	0.637646	0.727771	0.58476	0.629422	0.579125	0.557663	0.619165	0.687415	0.727158	0.632421	0.808163	0.613361	0.494122	0.589556	0.492679	0.41477	0.466781	0.404735	0.379164	0.0909141	0.4311	0.381301	0.447112	0.633807	0.38984	ALOX12;ALOX12-AS1	Body;Body	0.243968	5.16813e-05	0.0081708	1.81793e-06	0.000969363
11:117097603	cg07490694	0.645765	0.580889	0.548533	0.552843	0.536713	0.685817	0.606311	0.491622	0.567107	0.684875	0.795497	0.660774	0.812309	0.584434	0.499362	0.558446	0.405324	0.265107	0.453783	0.394259	0.381414	0.166959	0.450383	0.353234	0.450622	0.613206	0.36901	PCSK7	Body	0.244197	5.16813e-05	0.0081708	2.9e-06	0.00121815
16:88099722	cg05762553	0.518081	0.462275	0.541177	0.4414	0.38872	0.562934	0.454478	0.385101	0.347544	0.739101	0.665174	0.457259	0.845057	0.408365	0.356694	0.433289	0.343419	0.0947792	0.343665	0.210406	0.242753	0.149088	0.301624	0.342077	0.275802	0.500416	0.255957	BANP;BANP	Body;Body	0.244459	5.16813e-05	0.0081708	0.000109966	0.00811088
4:159095085	cg07271580	0.760162	0.704563	0.742905	0.769493	0.727958	0.706714	0.775783	0.673073	0.80422	0.817867	0.801517	0.827968	0.79629	0.723863	0.72976	0.708942	0.563757	0.454068	0.469375	0.601831	0.483924	0.358709	0.563135	0.467898	0.62297	0.754442	0.509518	FAM198B;FAM198B;FAM198B	TSS1500;TSS1500;TSS1500	0.244924	5.16813e-05	0.0081708	2.30561e-09	3.16444e-05
12:53612551	cg13937905	0.181933	0.410301	0.32413	0.203582	0.188478	0.360058	0.199107	0.111755	0.172135	0.260778	0.349723	0.316465	0.534827	0.246398	0.137053	0.309625	0.0244708	0.0239636	0.0245808	0.0227981	0.0283306	0.0227828	0.0243512	0.0235846	0.0230638	0.269147	0.024214	RARG;RARG	Body;Body	0.244933	5.16813e-05	0.0081708	1.22228e-06	0.000795809
16:89913972	cg05604800	0.326077	0.237137	0.288565	0.18997	0.243442	0.343723	0.19022	0.141083	0.195131	0.620401	0.463614	0.317277	0.794683	0.244331	0.127744	0.231032	0.120393	0.0366217	0.0797408	0.0484544	0.0716703	0.0265785	0.0565368	0.077332	0.0647265	0.309652	0.0646726	SPIRE2	Body	0.244979	5.16813e-05	0.0081708	0.000507927	0.0179173
2:97484697	cg21339447	0.41749	0.445612	0.493982	0.434067	0.424461	0.557639	0.363227	0.328697	0.436776	0.457674	0.712831	0.451178	0.860708	0.442349	0.367751	0.592134	0.179202	0.327403	0.254298	0.216305	0.26435	0.158006	0.260738	0.233959	0.279683	0.486661	0.241549	CNNM3;CNNM3	Body;Body	0.245111	5.16813e-05	0.0081708	3.39929e-05	0.00439478
10:81020830	cg26716103	0.745868	0.692478	0.762046	0.843669	0.723521	0.785017	0.59727	0.665055	0.632212	0.788563	0.793072	0.712485	0.893546	0.694697	0.641631	0.78655	0.383829	0.483192	0.575906	0.485404	0.515644	0.269192	0.566578	0.555876	0.570184	0.734855	0.489534	ZMIZ1	Body	0.245321	5.16813e-05	0.0081708	9.08841e-07	0.000674988
17:70373228	cg19942266	0.457433	0.372248	0.384953	0.419052	0.342405	0.543315	0.317076	0.360908	0.420242	0.397952	0.610042	0.430841	0.751428	0.373975	0.375195	0.434985	0.274562	0.26454	0.211203	0.0756685	0.158081	0.128881	0.184036	0.125414	0.302314	0.437003	0.191633		intergenic	0.24537	5.16813e-05	0.0081708	6.03736e-06	0.00179201
17:63530270	cg02161011	0.296088	0.289447	0.252733	0.275481	0.243518	0.379651	0.273003	0.266846	0.255812	0.381096	0.455567	0.285086	0.619108	0.248813	0.230619	0.343617	0.0658803	0.0339981	0.0846805	0.0962685	0.0633398	0.0333529	0.0643569	0.147768	0.0684622	0.31853	0.073123	AXIN2	Body	0.245407	5.16813e-05	0.0081708	3.86109e-07	0.000454756
10:134972570	cg20926764	0.378953	0.287478	0.286945	0.314347	0.256487	0.330582	0.239806	0.28806	0.233028	0.394331	0.386014	0.34411	0.634455	0.259515	0.174471	0.316635	0.114216	0.0444874	0.120418	0.05573	0.065613	0.0494969	0.0537775	0.0940941	0.075855	0.320326	0.0748542	KNDC1	TSS1500	0.245472	5.16813e-05	0.0081708	4.42973e-07	0.000484729
6:44193612	cg26838560	0.364624	0.179275	0.294329	0.189947	0.178479	0.453837	0.190658	0.13099	0.179908	0.290234	0.390929	0.256775	0.930845	0.181501	0.129214	0.35393	0.0771358	0.0350138	0.0605459	0.0274949	0.0454375	0.0421163	0.0338302	0.0512378	0.0510504	0.293467	0.0470958	SLC29A1;SLC29A1;SLC29A1;SLC29A1;SLC29A1;SLC29A1	5'UTR;5'UTR;Body;Body;Body;Body	0.246372	5.16813e-05	0.0081708	0.00111271	0.0268937
17:19190137	cg15811159	0.265932	0.326927	0.181844	0.24456	0.182607	0.443137	0.148118	0.221884	0.226131	0.411417	0.621171	0.32711	0.802476	0.171104	0.156194	0.39242	0.0909208	0.0481347	0.115645	0.0742362	0.0838051	0.0441259	0.0734109	0.0554678	0.0784095	0.32019	0.0737951	EPN2;EPN2;EPN2	5'UTR;Body;Body	0.246394	5.16813e-05	0.0081708	0.00054752	0.0186275
16:49870782	cg26811425	0.830538	0.895964	0.849507	0.847438	0.784972	0.823257	0.884186	0.89943	0.831286	0.800587	0.910883	0.877417	0.927021	0.763834	0.842831	0.923498	0.529068	0.563204	0.684564	0.664848	0.64086	0.565899	0.656899	0.461761	0.710361	0.85579	0.608607		intergenic	0.247183	5.16813e-05	0.0081708	2.28317e-09	3.16444e-05
3:184329909	cg03694188	0.271294	0.361882	0.195031	0.287691	0.204121	0.347798	0.330907	0.160746	0.274763	0.188848	0.634501	0.28861	0.643233	0.239273	0.261024	0.502065	0.098429	0.0645905	0.102646	0.0492904	0.0775013	0.0389312	0.0756794	0.0621377	0.12412	0.324487	0.0770361		intergenic	0.247451	5.16813e-05	0.0081708	5.45632e-05	0.00562135
7:156545592	cg21802470	0.562976	0.550985	0.550234	0.55406	0.45201	0.50866	0.519532	0.494005	0.548647	0.524484	0.608224	0.503089	0.687758	0.478851	0.435446	0.472473	0.404459	0.197314	0.298059	0.252683	0.305458	0.225449	0.232568	0.294507	0.315205	0.528215	0.280634	LMBR1	Body	0.247581	5.16813e-05	0.0081708	1.64018e-09	2.65311e-05
11:133680963	cg06800837	0.341532	0.323055	0.23356	0.266412	0.211434	0.247191	0.251486	0.255651	0.195485	0.345573	0.465817	0.276307	0.57424	0.34516	0.155001	0.233155	0.0812309	0.0293623	0.0456238	0.0473007	0.0536771	0.0408322	0.0279015	0.0248448	0.0756728	0.295066	0.0473829	LOC646522	TSS1500	0.247683	5.16813e-05	0.0081708	4.6292e-07	0.000492688
1:95268325	cg24699685	0.896469	0.881747	0.829634	0.81892	0.767456	0.843017	0.798455	0.787373	0.826399	0.917018	0.901255	0.785506	0.914267	0.857373	0.711518	0.891274	0.652492	0.708382	0.633322	0.649813	0.535164	0.504929	0.616121	0.512387	0.51127	0.83923	0.591542		intergenic	0.247688	5.16813e-05	0.0081708	4.9899e-09	5.03457e-05
17:49001057	cg14707627	0.297564	0.199236	0.201476	0.243908	0.192696	0.408038	0.21485	0.120775	0.170095	0.388312	0.470581	0.256741	0.871009	0.225043	0.105174	0.293145	0.0630966	0.0293196	0.0971639	0.0316526	0.0258384	0.0307776	0.0277497	0.0329647	0.0449704	0.291165	0.0426148		intergenic	0.24855	5.16813e-05	0.0081708	0.000576622	0.0190996
1:29580683	cg14754741	0.467759	0.4421	0.454478	0.407707	0.406909	0.355761	0.342433	0.451086	0.491267	0.431302	0.564319	0.407786	0.728206	0.372695	0.472123	0.550266	0.10705	0.234822	0.270414	0.163019	0.341947	0.172412	0.163683	0.204547	0.23384	0.459137	0.210193	PTPRU;PTPRU;PTPRU;PTPRU	Body;Body;Body;Body	0.248945	5.16813e-05	0.0081708	4.9568e-07	0.000503193
5:1067634	cg06973176	0.284994	0.319919	0.200094	0.211283	0.216454	0.477714	0.162523	0.11218	0.170175	0.453143	0.526979	0.307488	0.76643	0.207336	0.10691	0.309475	0.0474744	0.0492161	0.0731318	0.0446281	0.0573844	0.0400381	0.0444777	0.0572158	0.0639693	0.302069	0.0530595	SLC12A7	Body	0.249009	5.16813e-05	0.0081708	0.000348953	0.0147628
1:9405823	cg00890054	0.356108	0.394081	0.23756	0.286784	0.205218	0.382811	0.267609	0.177304	0.304401	0.322081	0.65194	0.34567	0.836991	0.208934	0.181098	0.422061	0.113596	0.074114	0.103456	0.123343	0.162816	0.0774783	0.0760835	0.0749342	0.087025	0.348791	0.0992053	SPSB1	5'UTR	0.249585	5.16813e-05	0.0081708	0.000347682	0.0147381
5:142163768	cg14107271	0.360362	0.332637	0.320728	0.396693	0.350757	0.564479	0.304302	0.349639	0.537636	0.304065	0.509357	0.485209	0.473214	0.420604	0.396464	0.608782	0.226818	0.138687	0.242919	0.122918	0.232215	0.082928	0.149133	0.124327	0.209021	0.419683	0.169885	ARHGAP26;ARHGAP26	Body;Body	0.249798	5.16813e-05	0.0081708	4.43335e-07	0.000484729
6:168765998	cg05390685	0.504832	0.492113	0.507528	0.539441	0.571241	0.511595	0.552166	0.561457	0.537235	0.585125	0.627808	0.846399	0.831964	0.570962	0.489994	0.894813	0.396086	0.276222	0.475855	0.359641	0.357876	0.387435	0.164221	0.277081	0.469257	0.601542	0.351519		intergenic	0.250023	5.16813e-05	0.0081708	5.8403e-05	0.00582754
20:35091947	cg24216770	0.324106	0.304542	0.18874	0.215956	0.225952	0.368543	0.239564	0.235871	0.177498	0.32159	0.511921	0.249932	0.595799	0.225529	0.169902	0.200908	0.0318786	0.0303766	0.0393305	0.0320022	0.0237763	0.0255485	0.0258219	0.0616947	0.0402603	0.284772	0.0345211	DLGAP4;DLGAP4;DLGAP4	Body;5'UTR;Body	0.250251	5.16813e-05	0.0081708	2.71435e-06	0.0011767
10:82115885	cg03034855	0.460763	0.463412	0.481517	0.504366	0.400308	0.457805	0.377615	0.445245	0.463943	0.563144	0.552881	0.597609	0.776875	0.419347	0.402465	0.504466	0.329104	0.151789	0.277941	0.256571	0.261849	0.142177	0.24968	0.229682	0.274138	0.491985	0.241437	DYDC1;DYDC1;DYDC2;DYDC2;DYDC2;DYDC2;DYDC2	5'UTR;5'UTR;TSS1500;TSS1500;Body;Body;Body	0.250548	5.16813e-05	0.0081708	4.16351e-07	0.000468393
3:51348790	cg10512158	0.745078	0.669047	0.793454	0.84551	0.800776	0.741059	0.73499	0.681627	0.754615	0.812431	0.785957	0.810936	0.787443	0.703901	0.661963	0.817479	0.545358	0.647235	0.588907	0.530135	0.521348	0.342023	0.542098	0.311652	0.547075	0.759142	0.508426	DOCK3	Body	0.250716	5.16813e-05	0.0081708	1.094e-07	0.000253633
8:140826557	cg18219994	0.352489	0.308557	0.308057	0.320382	0.256706	0.36479	0.255894	0.368744	0.256827	0.690303	0.600071	0.4065	0.77774	0.295161	0.3112	0.277667	0.141088	0.159912	0.200363	0.0757082	0.145952	0.149392	0.0823704	0.142378	0.106272	0.384443	0.133715	TRAPPC9;TRAPPC9	Body;Body	0.250728	5.16813e-05	0.0081708	0.000136071	0.00907117
1:204096028	cg06124668	0.799379	0.860643	0.772944	0.867949	0.749572	0.785634	0.738759	0.88102	0.778693	0.892623	0.895177	0.808986	0.918112	0.821585	0.664767	0.77333	0.598379	0.630532	0.64668	0.555788	0.531016	0.418062	0.551433	0.487277	0.630655	0.813073	0.561091	SOX13	3'UTR	0.251982	5.16813e-05	0.0081708	1.47302e-08	9.27391e-05
5:131605459	cg16880865	0.344103	0.360991	0.293384	0.323217	0.225856	0.377618	0.307134	0.305827	0.281106	0.39046	0.499141	0.320647	0.672272	0.291611	0.221293	0.371426	0.153024	0.0991615	0.138079	0.0886787	0.0808389	0.0358931	0.104301	0.101225	0.0715781	0.34913	0.0969755	PDLIM4;PDLIM4	Body;Body	0.252155	5.16813e-05	0.0081708	7.72335e-07	0.000620623
7:535820	cg06120764	0.3818	0.408184	0.453542	0.384162	0.371669	0.424489	0.423164	0.34416	0.279598	0.432177	0.545142	0.374425	0.702567	0.30689	0.294297	0.29174	0.124908	0.0876866	0.267713	0.108642	0.220875	0.125654	0.0997328	0.178255	0.127119	0.401125	0.148954		intergenic	0.252171	5.16813e-05	0.0081708	1.19723e-06	0.000783966
2:65640438	cg00767689	0.378289	0.338296	0.308179	0.368042	0.31769	0.497455	0.282128	0.304054	0.407153	0.469079	0.577907	0.409946	0.830581	0.350745	0.360549	0.325405	0.108892	0.191149	0.216289	0.14056	0.144921	0.144516	0.181388	0.085738	0.187385	0.407844	0.155649	SPRED2	Body	0.252195	5.16813e-05	0.0081708	2.1198e-05	0.00343414
9:129985546	cg10018117	0.245427	0.406159	0.22111	0.231648	0.240406	0.483594	0.122772	0.188358	0.242557	0.356588	0.605716	0.40609	0.80999	0.25977	0.176579	0.365685	0.106113	0.0704657	0.0978841	0.0844796	0.0856147	0.0785869	0.0766568	0.0648991	0.0786491	0.335153	0.0825943		intergenic	0.252559	5.16813e-05	0.0081708	0.000346765	0.0147261
17:10693972	cg06127426	0.387836	0.272493	0.31748	0.326604	0.361612	0.466601	0.328623	0.252199	0.289288	0.537192	0.50498	0.329392	0.767554	0.305253	0.262696	0.350573	0.222947	0.15115	0.20276	0.0761826	0.0928378	0.0474152	0.0869797	0.158215	0.0974189	0.378774	0.126212	TMEM220-AS1	Body	0.252562	5.16813e-05	0.0081708	1.98848e-05	0.00333885
1:160066587	cg04705952	0.440763	0.430851	0.352078	0.367107	0.278579	0.47906	0.291855	0.247264	0.35385	0.516584	0.531611	0.44384	0.790353	0.404165	0.260796	0.514219	0.235965	0.173455	0.240666	0.120682	0.140957	0.0484936	0.188201	0.172237	0.175881	0.418936	0.166282	IGSF8	Body	0.252654	5.16813e-05	0.0081708	2.35303e-05	0.00363744
14:102091147	cg25574647	0.474362	0.520782	0.504102	0.5476	0.453651	0.486705	0.396415	0.464315	0.400345	0.723695	0.644973	0.575749	0.821135	0.46452	0.410543	0.435025	0.271194	0.188157	0.375327	0.316634	0.292753	0.0749515	0.324681	0.259009	0.301752	0.520245	0.267162		intergenic	0.253083	5.16813e-05	0.0081708	1.25219e-05	0.00261427
10:93044423	cg15077680	0.270604	0.329971	0.205865	0.26004	0.181039	0.541245	0.212087	0.215978	0.207469	0.501052	0.583899	0.339634	0.758045	0.242217	0.18659	0.415344	0.0560611	0.0549173	0.0774506	0.166879	0.107181	0.0347533	0.159473	0.0764608	0.0551003	0.340692	0.0875862		intergenic	0.253106	5.16813e-05	0.0081708	0.000273791	0.0130301
2:10182235	cg18424122	0.610685	0.541747	0.569552	0.560616	0.564159	0.571944	0.488987	0.506999	0.532986	0.685986	0.751236	0.624506	0.913138	0.568304	0.5254	0.656888	0.445596	0.392804	0.468492	0.238956	0.424514	0.215489	0.393978	0.226101	0.354943	0.604571	0.351208	KLF11	TSS1500	0.253363	5.16813e-05	0.0081708	6.1048e-06	0.00180034
16:49867568	cg02846632	0.580681	0.583707	0.579392	0.54083	0.51517	0.528785	0.524889	0.469005	0.493708	0.479252	0.759065	0.587926	0.830476	0.475111	0.486869	0.55259	0.290644	0.265952	0.398605	0.283423	0.347117	0.278649	0.309274	0.242432	0.353543	0.561716	0.307738	ZNF423	5'UTR	0.253978	5.16813e-05	0.0081708	3.33156e-07	0.000417966
8:103413708	cg15572484	0.298514	0.278734	0.26644	0.251438	0.268967	0.456461	0.24297	0.239748	0.222976	0.438593	0.484676	0.304005	0.879249	0.218468	0.178582	0.474597	0.112566	0.112848	0.120521	0.0745162	0.132857	0.0402021	0.0898412	0.0619092	0.0614788	0.344026	0.0896377	UBR5;UBR5	Body;Body	0.254388	5.16813e-05	0.0081708	0.000255553	0.0125697
4:146452508	cg08499559	0.293726	0.286105	0.257966	0.254103	0.308009	0.416238	0.331643	0.113319	0.155413	0.45913	0.442228	0.316691	0.774191	0.25618	0.164412	0.332323	0.0743639	0.0644845	0.0993244	0.0891325	0.0620621	0.055186	0.0441631	0.0625673	0.062406	0.322605	0.0681877	SMAD1;SMAD1	Body;Body	0.254417	5.16813e-05	0.0081708	6.33799e-05	0.00607377
15:61210235	cg12643950	0.400555	0.341926	0.401528	0.298796	0.331322	0.272027	0.264774	0.309964	0.295023	0.463323	0.473234	0.371256	0.503569	0.336342	0.307905	0.353445	0.0529009	0.0360712	0.205688	0.0569642	0.248494	0.066851	0.0710066	0.0831412	0.109129	0.357812	0.103361	RORA	Body	0.254451	5.16813e-05	0.0081708	2.01735e-08	0.000104879
5:176757670	cg03871251	0.593188	0.692626	0.589466	0.714668	0.517867	0.566324	0.55814	0.5778	0.590195	0.748426	0.652247	0.61488	0.794304	0.576813	0.494344	0.812844	0.437269	0.419755	0.426077	0.41503	0.263618	0.144955	0.469287	0.360381	0.451501	0.630883	0.37643		intergenic	0.254453	5.16813e-05	0.0081708	2.84974e-06	0.00120792
6:155469335	cg03255246	0.311528	0.270189	0.25627	0.239632	0.270653	0.476886	0.186171	0.254604	0.227443	0.247495	0.562534	0.309008	0.903766	0.202888	0.176292	0.339803	0.061866	0.0462242	0.13469	0.0607872	0.110381	0.061963	0.0545559	0.029715	0.0933721	0.327198	0.0726171	TIAM2	Body	0.254581	5.16813e-05	0.0081708	0.000474548	0.0173254
19:1111027	cg05762236	0.471243	0.409763	0.317894	0.399983	0.329605	0.468677	0.389517	0.483958	0.385599	0.535999	0.583856	0.361736	0.733946	0.445734	0.307732	0.404828	0.199334	0.245409	0.271845	0.104594	0.180845	0.0433897	0.200785	0.209641	0.20723	0.439379	0.184786	SBNO2;SBNO2	Body;Body	0.254594	5.16813e-05	0.0081708	2.19903e-06	0.00105304
15:31558766	cg00381968	0.36359	0.264698	0.223157	0.287874	0.250907	0.413102	0.333276	0.170039	0.253814	0.535238	0.513446	0.357605	0.510092	0.241882	0.168022	0.248283	0.141394	0.0530292	0.114241	0.0312129	0.0625635	0.0353608	0.0260909	0.0497986	0.0802641	0.320939	0.065995		intergenic	0.254944	5.16813e-05	0.0081708	2.50754e-06	0.00112772
1:19738636	cg02924382	0.269512	0.167388	0.208577	0.21693	0.182519	0.27941	0.243571	0.188994	0.488828	0.326375	0.536603	0.420222	0.666549	0.21785	0.340815	0.353769	0.0753707	0.0880872	0.0776208	0.0563	0.0582386	0.0493627	0.0636382	0.0634743	0.0427777	0.319245	0.0638745	CAPZB;CAPZB;CAPZB;CAPZB	Body;Body;Body;Body	0.25537	5.16813e-05	0.0081708	2.42392e-05	0.00369893
6:37458535	cg18391972	0.514705	0.504696	0.464585	0.491465	0.45507	0.508891	0.442466	0.485129	0.442436	0.656293	0.609273	0.483553	0.832377	0.451769	0.404877	0.491474	0.280335	0.283419	0.349254	0.238386	0.215375	0.181029	0.238247	0.312447	0.227474	0.514941	0.258441	CCDC167	Body	0.256501	5.16813e-05	0.0081708	5.90544e-07	0.000545436
9:117022535	cg11723650	0.346487	0.294282	0.242426	0.260443	0.233004	0.401957	0.251274	0.15034	0.232313	0.300192	0.496166	0.285201	0.728093	0.221779	0.183008	0.358061	0.0481733	0.0406997	0.0974455	0.0455907	0.0587159	0.0623897	0.0315741	0.0394666	0.0664057	0.311564	0.0544957	COL27A1	Body	0.257069	5.16813e-05	0.0081708	1.63434e-05	0.00301669
9:124450950	cg05664482	0.663077	0.729756	0.697743	0.760014	0.619802	0.675633	0.658734	0.756495	0.644074	0.745562	0.82888	0.671176	0.927643	0.679071	0.554486	0.692438	0.463941	0.380677	0.514055	0.441148	0.449875	0.448087	0.470224	0.397084	0.478053	0.706537	0.449238	DAB2IP	Body	0.257299	5.16813e-05	0.0081708	2.12997e-08	0.000106682
1:233577358	cg05462922	0.705856	0.743055	0.71668	0.74185	0.615422	0.753915	0.622215	0.72541	0.715566	0.787273	0.878345	0.72714	0.875661	0.703692	0.604393	0.800723	0.532122	0.519599	0.49001	0.574175	0.360508	0.316364	0.559625	0.417652	0.505163	0.732325	0.475024		intergenic	0.2573	5.16813e-05	0.0081708	1.53424e-07	0.000287378
6:43846163	cg12025499	0.270517	0.294218	0.228715	0.179747	0.227889	0.476284	0.22614	0.171133	0.222674	0.387607	0.482819	0.348291	0.744194	0.208305	0.112098	0.265604	0.0290673	0.0456627	0.071449	0.0363782	0.0404666	0.0377641	0.055449	0.0381025	0.0548759	0.30289	0.0454683		intergenic	0.257421	5.16813e-05	0.0081708	6.59622e-05	0.00620761
12:50033283	cg08890611	0.288829	0.280578	0.225985	0.237393	0.200428	0.425311	0.220699	0.138473	0.193055	0.340314	0.627878	0.325768	0.830476	0.233149	0.138459	0.219958	0.0716293	0.0308711	0.0497442	0.0553589	0.0536785	0.0464266	0.0399971	0.0332069	0.0640125	0.307922	0.0494361	PRPF40B;PRPF40B;FMNL3;FMNL3	Body;Body;3'UTR;3'UTR	0.258486	5.16813e-05	0.0081708	0.000364538	0.0150881
1:245258525	cg13545732	0.28526	0.313058	0.284539	0.234164	0.259667	0.41971	0.211065	0.249477	0.329438	0.275798	0.614339	0.388064	0.650117	0.289816	0.346707	0.472694	0.110399	0.0337339	0.124156	0.0731883	0.149293	0.0706553	0.0816781	0.117677	0.0710689	0.351495	0.0924277	EFCAB2;EFCAB2	Body;Body	0.259067	5.16813e-05	0.0081708	6.12623e-06	0.00180356
2:42983951	cg07071358	0.272344	0.332148	0.206462	0.162634	0.179604	0.463611	0.154522	0.084685	0.140199	0.264028	0.634733	0.299947	0.907582	0.147765	0.0806402	0.37454	0.053861	0.0235937	0.0374496	0.0334494	0.0364291	0.032449	0.0270759	0.0293939	0.0402238	0.29409	0.0348806	MTA3;MTA3	3'UTR;3'UTR	0.25921	5.16813e-05	0.0081708	0.0018889	0.0351595
12:133004845	cg26572905	0.811777	0.792149	0.810386	0.875781	0.754631	0.764579	0.754119	0.767475	0.778063	0.798533	0.822688	0.831023	0.892209	0.758036	0.729613	0.880394	0.633079	0.51911	0.605377	0.48304	0.530331	0.397956	0.548592	0.608695	0.550703	0.801341	0.541876		intergenic	0.259465	5.16813e-05	0.0081708	2.10193e-10	1.19333e-05
1:11713238	cg22450927	0.770329	0.757687	0.786797	0.825591	0.672775	0.752744	0.670049	0.762621	0.743256	0.782001	0.834558	0.74346	0.86951	0.755766	0.646132	0.741445	0.62119	0.523134	0.51913	0.51876	0.393984	0.345239	0.573981	0.453429	0.5302	0.75717	0.497672	FBXO2;FBXO44	Body;TSS1500	0.259498	5.16813e-05	0.0081708	6.40759e-09	5.56607e-05
1:39570175	cg08456420	0.412533	0.418139	0.497302	0.515828	0.307015	0.335278	0.348479	0.536452	0.349877	0.529315	0.382107	0.336766	0.455814	0.433466	0.281438	0.208295	0.190414	0.103481	0.142214	0.159666	0.103361	0.0721618	0.144384	0.119257	0.198313	0.396757	0.137028	MACF1	Body	0.259728	5.16813e-05	0.0081708	7.83199e-08	0.000210839
1:43471256	cg00344209	0.228306	0.335524	0.235508	0.240787	0.22957	0.470782	0.253316	0.144518	0.166429	0.516428	0.493613	0.257552	0.750578	0.246113	0.156857	0.283604	0.0402611	0.0487282	0.0690241	0.0472291	0.0669657	0.037478	0.0461063	0.0449891	0.0752368	0.313093	0.0528909		intergenic	0.260202	5.16813e-05	0.0081708	9.54103e-05	0.00754079
10:121181759	cg02892577	0.378148	0.267019	0.346678	0.324515	0.214715	0.313515	0.210407	0.225304	0.216672	0.408635	0.569355	0.32845	0.758664	0.291291	0.132328	0.214052	0.0988682	0.0552318	0.0980151	0.0598585	0.0711052	0.0456901	0.0385255	0.0543392	0.0560205	0.324984	0.0641838	GRK5	Body	0.2608	5.16813e-05	0.0081708	4.85404e-05	0.00528406
21:30690860	cg15627689	0.533074	0.577757	0.55754	0.549093	0.490098	0.510267	0.47029	0.480466	0.503901	0.556078	0.511761	0.473801	0.711345	0.548711	0.415074	0.574266	0.352474	0.306627	0.27298	0.259378	0.231426	0.221295	0.256655	0.206873	0.300586	0.52897	0.267588	BACH1;BACH1;BACH1	5'UTR;5'UTR;Body	0.261382	5.16813e-05	0.0081708	2.9262e-10	1.19333e-05
20:23000142	cg26089638	0.344878	0.361077	0.328021	0.392903	0.268225	0.397473	0.303073	0.269415	0.220301	0.421319	0.468442	0.32348	0.706053	0.327394	0.256807	0.312475	0.155561	0.0614666	0.152355	0.0802712	0.0666461	0.0345795	0.0705807	0.113696	0.117137	0.356334	0.0946993		intergenic	0.261634	5.16813e-05	0.0081708	9.64612e-07	0.000700489
10:126716526	cg13433263	0.37161	0.437131	0.245682	0.466785	0.274617	0.222136	0.257111	0.407849	0.237655	0.336138	0.521827	0.322773	0.439132	0.217065	0.27501	0.333241	0.0357338	0.104707	0.0749703	0.053649	0.0904369	0.0281621	0.101829	0.0829401	0.0845454	0.33536	0.0729971	CTBP2;CTBP2;CTBP2;CTBP2;CTBP2	TSS200;Body;Body;Body;Body	0.262363	5.16813e-05	0.0081708	4.66965e-08	0.000162305
22:37608626	cg04682967	0.305443	0.461241	0.432918	0.399899	0.333643	0.373504	0.239311	0.256808	0.282972	0.461928	0.412498	0.369394	0.548534	0.340349	0.241173	0.46762	0.151024	0.102753	0.129972	0.0653007	0.104294	0.0953996	0.0721893	0.122116	0.122695	0.370452	0.107305	SSTR3	TSS1500	0.263147	5.16813e-05	0.0081708	2.00816e-08	0.000104879
16:1581834	cg02102832	0.576296	0.600528	0.578153	0.611005	0.502778	0.506804	0.443447	0.565137	0.45989	0.788228	0.679431	0.586285	0.90385	0.532615	0.45239	0.490928	0.421062	0.287367	0.41922	0.318514	0.333183	0.0905648	0.311004	0.280703	0.388245	0.57986	0.316651	IFT140	Body	0.263209	5.16813e-05	0.0081708	1.59787e-05	0.00297598
22:38326590	cg11613310	0.370312	0.436694	0.289404	0.360847	0.274235	0.457625	0.30179	0.344915	0.25979	0.387861	0.562866	0.313466	0.708857	0.334074	0.21355	0.326484	0.206889	0.0916647	0.117631	0.0578101	0.125601	0.0184255	0.075595	0.0773618	0.198253	0.371423	0.107692	MICALL1	Body	0.263731	5.16813e-05	0.0081708	4.4887e-06	0.00154268
10:134236118	cg14525058	0.49568	0.404617	0.366321	0.371912	0.24536	0.422014	0.35064	0.37066	0.349966	0.674965	0.64273	0.37195	0.551304	0.352432	0.286134	0.258287	0.175951	0.123161	0.240771	0.1838	0.208029	0.0569711	0.109211	0.103558	0.0890278	0.407186	0.143387		intergenic	0.263799	5.16813e-05	0.0081708	5.03245e-06	0.00163328
12:51006841	cg00256150	0.478068	0.313076	0.247912	0.234907	0.251648	0.527978	0.204954	0.274094	0.236659	0.372832	0.448661	0.378815	0.800784	0.260015	0.197958	0.304029	0.149495	0.0586317	0.149325	0.082418	0.0532541	0.0356006	0.0574033	0.0804544	0.0702231	0.345774	0.0818673	DIP2B	Body	0.263907	5.16813e-05	0.0081708	5.86813e-05	0.00583302
2:241857215	cg01039083	0.787841	0.866483	0.841766	0.846255	0.772146	0.781963	0.82312	0.786368	0.804897	0.888273	0.76556	0.805174	0.902627	0.77357	0.735587	0.840617	0.612596	0.484854	0.580119	0.581698	0.608394	0.475588	0.555614	0.514016	0.531801	0.81389	0.549409		intergenic	0.264481	5.16813e-05	0.0081708	3.70889e-12	1.25606e-06
16:11059551	cg09345144	0.862676	0.854179	0.875491	0.919451	0.847188	0.906748	0.868443	0.901736	0.865909	0.885871	0.917939	0.892836	0.961519	0.863156	0.773812	0.94052	0.685193	0.539172	0.679828	0.706838	0.633994	0.399763	0.650613	0.590238	0.685516	0.883592	0.619017	CLEC16A;CLEC16A	Body;Body	0.264575	5.16813e-05	0.0081708	2.46722e-09	3.19457e-05
9:136660231	cg14421371	0.272032	0.293776	0.255237	0.344497	0.248637	0.445336	0.167706	0.164575	0.179814	0.450727	0.593811	0.265383	0.68676	0.280668	0.126373	0.346735	0.0485308	0.0383591	0.0839746	0.0583491	0.0616943	0.0313429	0.0440807	0.0333187	0.0951894	0.320129	0.0549822	VAV2;VAV2	Body;Body	0.265147	5.16813e-05	0.0081708	4.38598e-05	0.00501143
9:130637309	cg00749646	0.664138	0.535262	0.628176	0.583839	0.475412	0.573142	0.469295	0.538977	0.501086	0.703638	0.822744	0.458468	0.905788	0.572251	0.513444	0.590518	0.27878	0.30202	0.434031	0.394167	0.282608	0.278583	0.367437	0.252699	0.384169	0.596011	0.330499	AK1	5'UTR	0.265512	5.16813e-05	0.0081708	5.64438e-06	0.00174794
11:126030445	cg18902728	0.291174	0.334233	0.272683	0.243469	0.224186	0.350227	0.256042	0.309073	0.210829	0.645694	0.523301	0.275157	0.725005	0.281987	0.17202	0.352264	0.139656	0.0521835	0.107262	0.0574551	0.0651795	0.0492284	0.0265734	0.104686	0.0814966	0.341709	0.0759689		intergenic	0.26574	5.16813e-05	0.0081708	4.78099e-05	0.00524605
2:239357899	cg19753877	0.707946	0.638548	0.596168	0.578999	0.578228	0.694669	0.488213	0.537814	0.48061	0.495905	0.787089	0.587333	0.915538	0.523157	0.605827	0.577248	0.340652	0.247437	0.464263	0.339747	0.385137	0.281556	0.340398	0.283595	0.433992	0.612081	0.346309	ASB1	3'UTR	0.265772	5.16813e-05	0.0081708	2.59595e-06	0.00114711
9:139877393	cg17577833	0.308565	0.443102	0.401927	0.331088	0.409816	0.558936	0.295949	0.213581	0.289738	0.362303	0.560868	0.447484	0.73817	0.328696	0.228678	0.439255	0.199989	0.125952	0.144413	0.076664	0.151242	0.116785	0.0716814	0.145891	0.15008	0.397385	0.131411	LCNL1	TSS200	0.265974	5.16813e-05	0.0081708	8.77685e-06	0.00215959
8:115858995	cg17200283	0.728784	0.732547	0.72029	0.697533	0.584568	0.699114	0.649021	0.721886	0.723318	0.796637	0.736736	0.71957	0.86994	0.706266	0.591817	0.650085	0.58141	0.43385	0.521494	0.346285	0.361198	0.219083	0.478997	0.479963	0.555468	0.708007	0.441972		intergenic	0.266035	5.16813e-05	0.0081708	2.31907e-07	0.000343948
8:17556355	cg03508052	0.903304	0.903811	0.919322	0.869125	0.821653	0.90139	0.820502	0.846543	0.910001	0.923719	0.919584	0.902593	0.954011	0.886332	0.818614	0.877779	0.753137	0.509758	0.707361	0.667235	0.553973	0.464253	0.639055	0.646864	0.638795	0.886143	0.620048	MTUS1;MTUS1;MTUS1;MTUS1;MTUS1	Body;Body;Body;TSS1500;Body	0.266095	5.16813e-05	0.0081708	8.33474e-10	1.91885e-05
9:136917720	cg11050603	0.847373	0.857173	0.810558	0.799099	0.759439	0.89633	0.794627	0.841802	0.805708	0.886877	0.952324	0.831524	0.95739	0.766878	0.682279	0.899196	0.582978	0.447506	0.668167	0.55928	0.527742	0.529807	0.664673	0.52612	0.627358	0.836786	0.570404	BRD3	Body	0.266383	5.16813e-05	0.0081708	7.54424e-09	6.09084e-05
14:91015106	cg17739526	0.429018	0.351117	0.335999	0.386562	0.334638	0.482792	0.317581	0.31327	0.334254	0.472763	0.620307	0.466887	0.784884	0.346291	0.25068	0.458404	0.218505	0.0814022	0.235833	0.0957591	0.196393	0.105679	0.164313	0.174335	0.0906549	0.41784	0.151431	TTC7B	Body	0.26641	5.16813e-05	0.0081708	9.61899e-06	0.00227386
17:21115283	cg06811571	0.766538	0.784311	0.735313	0.826551	0.68547	0.728572	0.6009	0.676175	0.699248	0.728291	0.772541	0.756256	0.857008	0.753854	0.629782	0.816644	0.533594	0.435143	0.583435	0.475753	0.364533	0.265152	0.539219	0.49376	0.557834	0.738591	0.472047	TMEM11;TMEM11	Body;Body	0.266544	5.16813e-05	0.0081708	7.07968e-08	0.000200846
15:70850045	cg12531236	0.756515	0.76734	0.716283	0.789228	0.675196	0.727798	0.634452	0.747338	0.698485	0.770175	0.854357	0.761534	0.918099	0.676932	0.595998	0.7494	0.524758	0.561572	0.574811	0.475789	0.421672	0.279721	0.481684	0.438561	0.496957	0.739946	0.472836		intergenic	0.26711	5.16813e-05	0.0081708	6.4647e-08	0.000197172
3:50643139	cg09575750	0.347269	0.180457	0.224826	0.158999	0.18879	0.452306	0.201543	0.172687	0.159112	0.670029	0.399725	0.249763	0.890053	0.274672	0.200549	0.635917	0.092148	0.0511409	0.0920657	0.0651327	0.0589799	0.0480358	0.0744527	0.0732992	0.071111	0.337919	0.0695962		intergenic	0.268322	5.16813e-05	0.0081708	0.00139808	0.0301879
16:84775507	cg01843515	0.493649	0.485153	0.520717	0.574368	0.46139	0.537093	0.360522	0.43912	0.47879	0.462521	0.708937	0.453474	0.798636	0.418748	0.38609	0.582274	0.272223	0.174576	0.311833	0.185802	0.237629	0.0845047	0.225974	0.320509	0.358776	0.510093	0.241314	USP10;USP10;USP10;USP10	Body;Body;Body;Body	0.268779	5.16813e-05	0.0081708	2.76663e-06	0.00118811
11:1008880	cg23699098	0.486201	0.509221	0.457364	0.491105	0.397676	0.54791	0.43542	0.501544	0.373896	0.548465	0.637902	0.489003	0.84232	0.469235	0.359001	0.432882	0.353382	0.146616	0.341333	0.181057	0.225942	0.154192	0.146941	0.190973	0.3285	0.498697	0.229882	AP2A2	Body	0.268815	5.16813e-05	0.0081708	3.43301e-06	0.00133026
12:53591049	cg11353098	0.697932	0.792942	0.707665	0.789506	0.620216	0.711639	0.611092	0.688158	0.686104	0.788826	0.768062	0.701124	0.904111	0.712497	0.583145	0.760563	0.484813	0.462391	0.502842	0.487211	0.391494	0.193567	0.540829	0.478223	0.517689	0.720224	0.451007	ITGB7;ITGB7	Body;Body	0.269217	5.16813e-05	0.0081708	2.45563e-07	0.000354035
22:25760243	cg09164715	0.604124	0.620276	0.495667	0.580122	0.496001	0.624854	0.461474	0.497359	0.43588	0.615878	0.662369	0.623538	0.892969	0.586817	0.417149	0.71222	0.290844	0.369173	0.367198	0.309143	0.316008	0.122463	0.289958	0.354026	0.398335	0.582919	0.313016	LRP5L	5'UTR	0.269902	5.16813e-05	0.0081708	3.65949e-06	0.00136993
17:1944419	cg11509849	0.290801	0.381123	0.321951	0.318069	0.195408	0.461651	0.177659	0.207931	0.20953	0.445138	0.659278	0.281493	0.739783	0.296437	0.178315	0.307719	0.0877621	0.0393583	0.140171	0.0802724	0.0401857	0.029895	0.100522	0.0609205	0.069366	0.342018	0.0720504	DPH1;OVCA2	Body;TSS1500	0.269968	5.16813e-05	0.0081708	7.38356e-05	0.00658387
20:45608040	cg06433693	0.44584	0.387231	0.511858	0.344361	0.257544	0.357418	0.339971	0.492656	0.369061	0.723523	0.467019	0.319125	0.48833	0.288555	0.348597	0.276012	0.094361	0.143716	0.191252	0.109179	0.198709	0.0577477	0.116192	0.118276	0.14643	0.401069	0.130651	EYA2;EYA2	5'UTR;5'UTR	0.270417	5.16813e-05	0.0081708	1.01136e-06	0.000713304
1:30850815	cg15400039	0.377513	0.273786	0.269654	0.366645	0.230184	0.31888	0.252205	0.323809	0.261748	0.449141	0.499461	0.325729	0.654727	0.307316	0.269857	0.223831	0.0659737	0.0324613	0.156348	0.0564835	0.0433496	0.0313603	0.0625533	0.0574213	0.0989888	0.33778	0.0672155		intergenic	0.270565	5.16813e-05	0.0081708	5.43524e-07	0.000526875
3:52467649	cg06890870	0.440969	0.521344	0.443067	0.410418	0.407085	0.547796	0.36514	0.409071	0.371887	0.547273	0.619679	0.461384	0.892995	0.378511	0.319581	0.417104	0.277817	0.237731	0.252688	0.215961	0.211797	0.0545982	0.1813	0.154703	0.221629	0.472082	0.200914	SEMA3G	3'UTR	0.271168	5.16813e-05	0.0081708	1.24647e-05	0.00260709
16:70721696	cg10262662	0.397895	0.417373	0.408183	0.438536	0.393695	0.49189	0.371307	0.426257	0.430485	0.518051	0.531479	0.419576	0.701842	0.395386	0.351556	0.509662	0.241881	0.228898	0.25733	0.13771	0.171487	0.0565348	0.134083	0.213438	0.163674	0.450198	0.178337	VAC14	3'UTR	0.271861	5.16813e-05	0.0081708	2.29786e-08	0.000110273
16:5125800	cg13741040	0.599092	0.746163	0.685721	0.693749	0.594222	0.644302	0.567926	0.564874	0.609423	0.784639	0.747386	0.657693	0.933629	0.617053	0.578442	0.693553	0.396896	0.42622	0.504061	0.352625	0.368558	0.231713	0.404401	0.422156	0.468936	0.669867	0.397285	ALG1	Body	0.272582	5.16813e-05	0.0081708	2.72067e-07	0.00036865
10:45407522	cg05352689	0.383719	0.347034	0.403628	0.273836	0.357169	0.503936	0.284435	0.371987	0.321094	0.591428	0.561452	0.421606	0.819774	0.358797	0.281473	0.439176	0.10113	0.0775563	0.217892	0.19355	0.130298	0.106897	0.0861767	0.216794	0.195843	0.420034	0.147349	TMEM72;TMEM72-AS1	Body;Body	0.272685	5.16813e-05	0.0081708	1.46445e-05	0.0028357
6:35558488	cg22363520	0.280132	0.252842	0.164221	0.19805	0.179238	0.508474	0.172226	0.126897	0.139644	0.291014	0.686985	0.287482	0.838749	0.330371	0.155341	0.369213	0.045815	0.0440918	0.0548417	0.0498478	0.0268123	0.0293511	0.0220278	0.0195447	0.0528048	0.311305	0.0383485	FKBP5;FKBP5;FKBP5;FKBP5	Body;Body;Body;Body	0.272956	5.16813e-05	0.0081708	0.000613749	0.0196739
16:2197280	cg26681772	0.401897	0.377355	0.332936	0.302583	0.246284	0.495949	0.294827	0.276168	0.288161	0.468567	0.582582	0.354403	0.719922	0.321441	0.246596	0.490509	0.153749	0.0770544	0.207023	0.109018	0.17765	0.0521577	0.0855635	0.0615243	0.099472	0.387511	0.11369	RAB26;RAB26	TSS1500;TSS1500	0.273821	5.16813e-05	0.0081708	5.42396e-06	0.00170351
9:127016866	cg06100210	0.318106	0.393382	0.295171	0.367056	0.182902	0.441225	0.164985	0.188062	0.270063	0.431745	0.598037	0.355837	0.606205	0.249238	0.19343	0.393269	0.131609	0.0565268	0.0715862	0.0280249	0.0281336	0.0204486	0.0605366	0.0909578	0.111124	0.340545	0.0665497		intergenic	0.273995	5.16813e-05	0.0081708	5.77858e-06	0.00175536
20:43166773	cg21040183	0.50789	0.305497	0.329216	0.39557	0.38733	0.547074	0.390276	0.310246	0.462212	0.561049	0.750913	0.471948	0.835676	0.377293	0.332164	0.472327	0.170723	0.15899	0.2097	0.239867	0.103759	0.233065	0.289109	0.16916	0.140773	0.464793	0.190572	PKIG;PKIG;PKIG;PKIG	5'UTR;5'UTR;5'UTR;5'UTR	0.274221	5.16813e-05	0.0081708	3.0695e-05	0.00418265
2:38543273	cg22767784	0.821301	0.764036	0.712663	0.624733	0.69653	0.641026	0.63676	0.638952	0.852466	0.844383	0.868578	0.719125	0.863605	0.772308	0.587127	0.72671	0.544724	0.449809	0.534913	0.430255	0.405595	0.35713	0.496971	0.416991	0.515916	0.735644	0.461367	ATL2;ATL2;ATL2;ATL2	Body;Body;Body;Body	0.274277	5.16813e-05	0.0081708	7.97141e-08	0.000213686
1:26114338	cg03549334	0.334982	0.306118	0.260326	0.214876	0.192054	0.430066	0.228227	0.254507	0.215051	0.330837	0.521119	0.307612	0.744428	0.262521	0.186417	0.348462	0.044289	0.038629	0.0651531	0.0491035	0.0490226	0.0303569	0.0426464	0.0421079	0.059865	0.3211	0.046797		intergenic	0.274303	5.16813e-05	0.0081708	9.17268e-06	0.00221723
22:18558411	cg17209471	0.327931	0.157224	0.233235	0.210646	0.197281	0.493219	0.181644	0.205072	0.295216	0.287587	0.741899	0.37792	0.823629	0.254634	0.181795	0.37517	0.0331302	0.0549886	0.0753907	0.0780169	0.059479	0.062442	0.0703884	0.0523133	0.0503958	0.334006	0.0596161		intergenic	0.27439	5.16813e-05	0.0081708	0.000407884	0.0160207
16:89737085	cg04239353	0.502994	0.509728	0.291961	0.390182	0.324982	0.431883	0.395074	0.397599	0.420786	0.723772	0.608142	0.439811	0.654844	0.49886	0.318345	0.439667	0.150711	0.142937	0.276238	0.207258	0.192017	0.130093	0.22842	0.142079	0.19337	0.459289	0.184792	SPATA33	3'UTR	0.274498	5.16813e-05	0.0081708	1.25481e-06	0.000808552
16:49626556	cg17404539	0.727348	0.735158	0.712523	0.773413	0.697695	0.653019	0.68078	0.734939	0.725532	0.755945	0.70082	0.668549	0.679037	0.711316	0.670129	0.826301	0.37135	0.466087	0.569242	0.475256	0.462963	0.230586	0.424885	0.445524	0.524829	0.715782	0.441191	ZNF423;ZNF423	Body;Body	0.27459	5.16813e-05	0.0081708	1.18862e-09	2.14654e-05
11:36288328	cg03653236	0.695923	0.718543	0.657018	0.75734	0.594298	0.656328	0.6415	0.645336	0.62457	0.748174	0.771257	0.725373	0.818622	0.679875	0.599562	0.650615	0.387908	0.444837	0.497662	0.475196	0.400079	0.180832	0.447121	0.392726	0.474293	0.686521	0.411184		intergenic	0.275337	5.16813e-05	0.0081708	1.14139e-08	7.91184e-05
3:126263868	cg06596521	0.440727	0.405414	0.430924	0.452906	0.391575	0.495283	0.265225	0.375426	0.310173	0.555916	0.567178	0.391086	0.579157	0.36137	0.446956	0.343565	0.105545	0.160667	0.108347	0.142831	0.0970015	0.255589	0.205877	0.107629	0.170418	0.425805	0.150434	C3orf22	Body	0.275371	5.16813e-05	0.0081708	2.19195e-08	0.000106682
1:41323474	cg09357202	0.876031	0.874392	0.779414	0.75742	0.67271	0.807815	0.735463	0.813486	0.759657	0.834321	0.894771	0.77043	0.94431	0.801557	0.68315	0.810217	0.509495	0.406601	0.621701	0.614174	0.424357	0.519116	0.654708	0.55235	0.427366	0.800947	0.525541		intergenic	0.275406	5.16813e-05	0.0081708	2.93054e-08	0.000122626
11:76836157	cg01065842	0.34461	0.34064	0.250166	0.200007	0.178681	0.494679	0.207445	0.141969	0.151364	0.254033	0.737388	0.308347	0.928834	0.186029	0.111001	0.463805	0.0965243	0.0653795	0.0532853	0.0370271	0.0473841	0.0480834	0.0591617	0.0446034	0.0444412	0.331187	0.0550989	CAPN5	3'UTR	0.276088	5.16813e-05	0.0081708	0.0014811	0.031075
22:25595840	cg07068768	0.516155	0.614213	0.433182	0.46952	0.361244	0.486684	0.278487	0.377163	0.408612	0.680369	0.59099	0.467813	0.767539	0.411501	0.286272	0.323826	0.25234	0.142033	0.222462	0.224486	0.146632	0.0717528	0.225905	0.184506	0.246442	0.467098	0.190729	CRYBB3	5'UTR	0.276369	5.16813e-05	0.0081708	1.00964e-05	0.00233287
11:1976716	cg12231167	0.379972	0.405521	0.372354	0.457046	0.238823	0.462865	0.227474	0.301996	0.337444	0.343531	0.66306	0.340321	0.890555	0.326211	0.262302	0.460483	0.167307	0.0495467	0.179916	0.0783448	0.120869	0.119868	0.091211	0.220273	0.123653	0.404372	0.127888	MRPL23	Body	0.276485	5.16813e-05	0.0081708	8.23527e-05	0.00697368
17:75112658	cg26079958	0.356579	0.356495	0.312115	0.259669	0.231646	0.464925	0.218716	0.263666	0.281458	0.389255	0.591602	0.376621	0.796898	0.280803	0.229925	0.38699	0.0919636	0.109078	0.120215	0.0665045	0.0639163	0.0473735	0.0527327	0.137849	0.0798888	0.362335	0.0855023	SEC14L1;SEC14L1	5'UTR;5'UTR	0.276833	5.16813e-05	0.0081708	1.89344e-05	0.00325248
4:108915493	cg12133491	0.376617	0.308293	0.252429	0.242237	0.183824	0.438384	0.210824	0.274866	0.276517	0.236325	0.637501	0.314064	0.669635	0.227636	0.194176	0.406873	0.0332606	0.0414063	0.0732285	0.0468068	0.0514325	0.0417887	0.0465794	0.0661988	0.059508	0.328138	0.0511344	HADH;HADH	Body;Body	0.277003	5.16813e-05	0.0081708	1.07732e-05	0.00242238
6:47215308	cg27254970	0.542722	0.442172	0.476445	0.573338	0.545843	0.642623	0.58475	0.506059	0.388205	0.642393	0.754264	0.443951	0.728311	0.480949	0.371349	0.579549	0.309501	0.179992	0.29582	0.359857	0.334729	0.0735952	0.239288	0.282518	0.315061	0.543933	0.265596	TNFRSF21	Body	0.278337	5.16813e-05	0.0081708	1.53995e-06	0.000888337
18:46194291	cg17633774	0.655635	0.584699	0.614133	0.734671	0.593444	0.592388	0.588899	0.552891	0.616439	0.777044	0.775556	0.628466	0.870213	0.633348	0.521607	0.595935	0.437951	0.264158	0.361032	0.371724	0.325452	0.29268	0.351764	0.441298	0.452884	0.64596	0.366549	CTIF;CTIF	Body;Body	0.279411	5.16813e-05	0.0081708	6.56792e-08	0.000197685
11:1977533	cg23314972	0.319883	0.36191	0.314323	0.316353	0.362271	0.406907	0.232384	0.242649	0.25341	0.407787	0.573535	0.396332	0.693818	0.2865	0.228663	0.301352	0.0393659	0.0357669	0.184076	0.0286728	0.147031	0.0314094	0.0461529	0.0354831	0.126552	0.35613	0.0749454	MRPL23	Body	0.281184	5.16813e-05	0.0081708	2.03195e-06	0.00101923
2:27300268	cg12068627	0.479809	0.377715	0.357186	0.450876	0.307508	0.512063	0.36597	0.396799	0.327451	0.759998	0.610333	0.454664	0.857597	0.376279	0.360928	0.292307	0.276189	0.207902	0.280327	0.11731	0.217876	0.0675275	0.169249	0.132064	0.0967832	0.455468	0.173914	EMILIN1	TSS1500	0.281554	5.16813e-05	0.0081708	5.91416e-05	0.00585768
1:31125561	cg10947350	0.34475	0.348644	0.261275	0.344101	0.231884	0.364521	0.193429	0.170254	0.26549	0.359653	0.431651	0.339534	0.776857	0.271482	0.184725	0.32177	0.0274739	0.0532111	0.0494845	0.0481115	0.0381326	0.0393467	0.0481969	0.0306543	0.0560888	0.325626	0.0434112		intergenic	0.282215	5.16813e-05	0.0081708	4.87437e-06	0.00161407
11:125212642	cg08344485	0.302862	0.317262	0.248689	0.209131	0.220587	0.426198	0.144605	0.223602	0.379358	0.223441	0.722975	0.346689	0.780421	0.295528	0.211067	0.498692	0.0497205	0.0243084	0.132471	0.0582983	0.0454566	0.0568359	0.0916992	0.0672747	0.0555307	0.346944	0.0646217	PKNOX2	5'UTR	0.282322	5.16813e-05	0.0081708	0.000138641	0.00915439
22:23741076	cg16469560	0.319827	0.402959	0.393357	0.439397	0.264924	0.439475	0.328988	0.443634	0.381489	0.599302	0.564206	0.396837	0.536745	0.334946	0.293036	0.402596	0.15571	0.0755582	0.182781	0.138802	0.157986	0.0910566	0.0742231	0.122011	0.138366	0.408857	0.126277	ZDHHC8P1	Body	0.28258	5.16813e-05	0.0081708	1.5321e-08	9.4771e-05
17:63530161	cg06136432	0.416407	0.507538	0.361873	0.417921	0.337716	0.515365	0.338668	0.382192	0.339844	0.520287	0.750195	0.343139	0.71343	0.405577	0.348154	0.440347	0.151762	0.196359	0.191526	0.241027	0.119514	0.128239	0.180462	0.125132	0.135373	0.446166	0.163266	AXIN2	Body	0.2829	5.16813e-05	0.0081708	1.67278e-06	0.000928755
12:3376941	cg07655163	0.435313	0.379743	0.276096	0.370451	0.268091	0.424868	0.210147	0.287461	0.335482	0.349605	0.599479	0.318731	0.681993	0.375267	0.223302	0.447532	0.0703652	0.0393874	0.196207	0.0495915	0.0828359	0.0285619	0.0556033	0.125832	0.158337	0.373973	0.0896357	TSPAN9;TSPAN9	Body;Body	0.284337	5.16813e-05	0.0081708	1.85072e-06	0.000978425
1:41941923	cg19416230	0.36888	0.331691	0.30419	0.331418	0.200276	0.470985	0.133897	0.212303	0.270689	0.337184	0.629178	0.337158	0.789424	0.257553	0.17844	0.348075	0.0690128	0.0422265	0.0625195	0.0581093	0.0557484	0.0594299	0.0553236	0.0575547	0.0713104	0.343834	0.0590261		intergenic	0.284808	5.16813e-05	0.0081708	4.12543e-05	0.00484606
7:2045827	cg10428485	0.307261	0.26368	0.207348	0.211702	0.184092	0.514548	0.187823	0.185716	0.248672	0.274289	0.629414	0.290798	0.866967	0.171007	0.148686	0.333977	0.019894	0.0216038	0.0596206	0.0201577	0.0238718	0.027236	0.0245354	0.0334504	0.032862	0.314124	0.029248	MAD1L1;MAD1L1;MAD1L1;MAD1L1;MAD1L1	Body;Body;Body;Body;Body	0.284876	5.16813e-05	0.0081708	0.000250887	0.0124329
6:33141040	cg20974826	0.671349	0.737393	0.710805	0.758306	0.639396	0.66901	0.620934	0.654933	0.713239	0.792715	0.719873	0.589752	0.757107	0.6757	0.539369	0.632382	0.473232	0.435202	0.420076	0.43861	0.381198	0.221422	0.447322	0.267033	0.468009	0.680141	0.394678	COL11A2;COL11A2;COL11A2	Body;Body;Body	0.285463	5.16813e-05	0.0081708	5.23732e-09	5.03457e-05
10:123664637	cg22055991	0.272183	0.243506	0.290604	0.23658	0.246602	0.577465	0.14917	0.22829	0.210729	0.62272	0.592405	0.297418	0.874066	0.384877	0.250435	0.388363	0.0751629	0.121002	0.0660745	0.0751384	0.118437	0.0578996	0.112184	0.047421	0.0564686	0.366588	0.0810875	ATE1;ATE1;ATE1;ATE1;ATE1;ATE1	Body;Body;Body;Body;Body;Body	0.285501	5.16813e-05	0.0081708	0.000297156	0.0135976
1:24099557	cg20296174	0.574955	0.563126	0.544855	0.621375	0.456369	0.592969	0.46613	0.414559	0.530969	0.630505	0.648671	0.579679	0.818142	0.532068	0.405029	0.721653	0.364839	0.321794	0.25399	0.385035	0.209247	0.236608	0.275458	0.15225	0.346408	0.568816	0.282848	ELOA-AS1	Body	0.285968	5.16813e-05	0.0081708	4.4387e-07	0.000484729
16:69747372	cg07496016	0.278392	0.290416	0.210786	0.194951	0.191666	0.515466	0.207353	0.2011	0.246729	0.532028	0.69459	0.290892	0.901106	0.332406	0.171972	0.400626	0.0715957	0.0650444	0.0555797	0.084706	0.0702923	0.0549009	0.0670766	0.0656956	0.072391	0.35378	0.0674758	NQO1;NQO1;NQO1;NQO1	Body;Body;Body;Body	0.286304	5.16813e-05	0.0081708	0.000459165	0.0170352
11:847547	cg14756514	0.424328	0.384423	0.333849	0.395589	0.276333	0.36284	0.299277	0.284962	0.360124	0.450882	0.525828	0.379395	0.815389	0.366822	0.237634	0.385565	0.147068	0.120854	0.20216	0.0512757	0.0849483	0.0344859	0.073855	0.0890823	0.148987	0.392703	0.105857	TSPAN4;TSPAN4;TSPAN4;TSPAN4;TSPAN4;TSPAN4;TSPAN4	5'UTR;5'UTR;5'UTR;5'UTR;5'UTR;5'UTR;5'UTR	0.286845	5.16813e-05	0.0081708	2.81813e-06	0.00119921
1:205242518	cg26891661	0.408571	0.475811	0.382617	0.485975	0.28302	0.443338	0.237507	0.362049	0.297948	0.565089	0.46214	0.430534	0.799999	0.444329	0.235913	0.491891	0.194529	0.0791578	0.19125	0.146198	0.0665288	0.0909896	0.138983	0.16321	0.171145	0.425421	0.137999		intergenic	0.287422	5.16813e-05	0.0081708	4.15197e-06	0.00147555
12:56988862	cg22799518	0.648291	0.731843	0.638939	0.69601	0.554143	0.638258	0.503268	0.649954	0.567703	0.74505	0.770241	0.622414	0.901737	0.640165	0.526415	0.724503	0.447569	0.456895	0.466013	0.327034	0.309667	0.0765139	0.417402	0.427505	0.421333	0.659933	0.372215	RBMS2	3'UTR	0.287719	5.16813e-05	0.0081708	1.9745e-06	0.00100222
9:129213340	cg00377793	0.885482	0.879494	0.850876	0.86389	0.801679	0.839844	0.842933	0.89029	0.823913	0.858024	0.92167	0.854427	0.922875	0.837711	0.76617	0.926628	0.644678	0.481542	0.688248	0.668985	0.604774	0.371383	0.610261	0.509773	0.572914	0.860369	0.572506	MVB12B	Body	0.287863	5.16813e-05	0.0081708	9.24354e-10	1.97957e-05
14:100908908	cg21550372	0.458941	0.421048	0.392286	0.353651	0.204602	0.337019	0.210693	0.314926	0.297971	0.333527	0.713205	0.443573	0.724501	0.428799	0.342932	0.455036	0.0704271	0.102918	0.156916	0.170717	0.0941176	0.0514011	0.163475	0.0629829	0.148583	0.402044	0.113504	WDR25;WDR25	Body;Body	0.28854	5.16813e-05	0.0081708	7.81315e-06	0.00203405
11:79104711	cg07009386	0.427486	0.428559	0.349082	0.347363	0.300365	0.402278	0.328602	0.4016	0.352741	0.565435	0.499461	0.415331	0.696932	0.38909	0.285549	0.37986	0.0894535	0.0957868	0.195652	0.117874	0.219689	0.0704249	0.117034	0.106387	0.0854194	0.410608	0.121969	TENM4	5'UTR	0.288639	5.16813e-05	0.0081708	7.00615e-08	0.000200846
12:54765325	cg04838962	0.321591	0.295341	0.254991	0.267801	0.216127	0.498765	0.247839	0.233281	0.197814	0.394971	0.595668	0.294746	0.864165	0.230776	0.173965	0.430225	0.0431185	0.0884206	0.0778805	0.0581971	0.0619395	0.0290391	0.0395748	0.0641581	0.0431401	0.344879	0.0561631	ZNF385A;ZNF385A;ZNF385A;ZNF385A;ZNF385A;ZNF385A;LOC102724050;LOC102724050	Body;Body;Body;Body;Body;Body;Body;Body	0.288716	5.16813e-05	0.0081708	8.82669e-05	0.00725511
3:66457841	cg17824132	0.529724	0.563775	0.522853	0.463285	0.356838	0.5285	0.350059	0.456834	0.393107	0.505231	0.729517	0.424509	0.90847	0.559216	0.378327	0.452239	0.232978	0.213274	0.31888	0.268479	0.095248	0.087172	0.321526	0.214544	0.21611	0.507655	0.21869	LRIG1	Body	0.288965	5.16813e-05	0.0081708	1.33643e-05	0.00270776
7:50731484	cg27204197	0.328342	0.389357	0.289024	0.194956	0.212062	0.437551	0.265205	0.182052	0.163952	0.401512	0.530316	0.29143	0.771628	0.280538	0.17527	0.351249	0.0289819	0.0245196	0.0678949	0.0574199	0.0398042	0.026092	0.0378177	0.0444502	0.033067	0.329028	0.0400053	GRB10;GRB10;GRB10;GRB10	Body;Body;Body;Body	0.289022	5.16813e-05	0.0081708	1.54654e-05	0.00291998
14:22974951	cg02315513	0.381221	0.375525	0.434212	0.475468	0.347449	0.43462	0.3046	0.37941	0.355993	0.581933	0.549056	0.464911	0.705516	0.358415	0.276436	0.420197	0.237539	0.134815	0.159627	0.0944594	0.112146	0.0436858	0.105205	0.192361	0.152017	0.42781	0.136873		intergenic	0.290937	5.16813e-05	0.0081708	1.75232e-07	0.000305875
14:67699019	cg21465798	0.291265	0.539189	0.198788	0.3148	0.266958	0.440523	0.248186	0.222469	0.177662	0.777862	0.339986	0.324986	0.893323	0.261605	0.163072	0.381965	0.0723001	0.0856397	0.147362	0.0733505	0.0531352	0.0594628	0.0489862	0.0563428	0.0577892	0.365165	0.0727076		intergenic	0.292457	5.16813e-05	0.0081708	0.000397466	0.0158095
11:70073031	cg19610519	0.574626	0.564208	0.537653	0.698215	0.499396	0.572502	0.523955	0.617904	0.507885	0.704846	0.713371	0.61933	0.903689	0.522109	0.472926	0.528761	0.360859	0.215429	0.420065	0.256794	0.309941	0.189475	0.24227	0.308689	0.43578	0.597586	0.304367		intergenic	0.293219	5.16813e-05	0.0081708	6.06325e-07	0.000550615
20:17600885	cg12569960	0.732599	0.69116	0.709487	0.758104	0.593684	0.755803	0.650898	0.711632	0.662076	0.862568	0.889934	0.713878	0.907862	0.714433	0.619701	0.819851	0.58512	0.489138	0.458482	0.439464	0.335881	0.305902	0.469181	0.432703	0.477934	0.737104	0.443756	RRBP1;RRBP1	Body;Body	0.293348	5.16813e-05	0.0081708	5.34147e-08	0.000177081
1:21946681	cg10828914	0.422034	0.308584	0.248159	0.273322	0.26341	0.39987	0.256711	0.329859	0.254466	0.348634	0.607394	0.343464	0.599483	0.311745	0.201393	0.403703	0.0602592	0.0515286	0.0978407	0.0370704	0.0622898	0.0235632	0.0301268	0.0625308	0.0635008	0.348264	0.0543011	RAP1GAP;RAP1GAP;RAP1GAP	Body;5'UTR;5'UTR	0.293963	5.16813e-05	0.0081708	1.66867e-07	0.000299769
7:44605534	cg11408036	0.322974	0.382697	0.258785	0.368658	0.167159	0.489841	0.219761	0.297239	0.215303	0.421241	0.556271	0.261292	0.663359	0.29024	0.151078	0.40853	0.0742987	0.03361	0.0645948	0.0326984	0.0409853	0.0325482	0.0397946	0.046732	0.0655894	0.342152	0.0478724	DDX56	3'UTR	0.294279	5.16813e-05	0.0081708	2.79137e-06	0.00119384
1:21606057	cg23764158	0.460478	0.480093	0.33805	0.43705	0.368611	0.255336	0.293952	0.535748	0.493702	0.194035	0.483592	0.431611	0.521236	0.415779	0.448495	0.350333	0.0518952	0.0914046	0.098892	0.171132	0.0840417	0.0897076	0.181893	0.0614934	0.173113	0.406756	0.111508	ECE1;ECE1;ECE1;ECE1	5'UTR;Body;Body;Body	0.295248	5.16813e-05	0.0081708	1.99978e-08	0.000104879
11:72142353	cg07062262	0.46187	0.458224	0.505639	0.563772	0.328777	0.388144	0.240024	0.309778	0.384018	0.515585	0.526679	0.390033	0.656383	0.413635	0.261091	0.486196	0.139237	0.212812	0.14897	0.152957	0.0685381	0.0566379	0.162016	0.0602442	0.212686	0.430615	0.1349	CLPB	Body	0.295716	5.16813e-05	0.0081708	2.27817e-07	0.00034135
1:93594340	cg17669433	0.35149	0.462608	0.358453	0.304079	0.253867	0.536441	0.299424	0.426818	0.421003	0.446709	0.60682	0.421793	0.87521	0.37272	0.25717	0.383939	0.0752371	0.141624	0.148678	0.171951	0.175664	0.0778763	0.12032	0.103957	0.116739	0.423659	0.125783	MTF2;MTF2;MTF2;MTF2	Body;Body;Body;Body	0.297876	5.16813e-05	0.0081708	8.55404e-06	0.00212997
3:195616294	cg27418204	0.636764	0.577866	0.540864	0.639021	0.508248	0.624095	0.521142	0.61792	0.571186	0.516851	0.751785	0.652653	0.91946	0.613493	0.549787	0.652818	0.19954	0.328477	0.346147	0.305288	0.431438	0.296585	0.319118	0.208367	0.445343	0.618372	0.320034	TNK2;TNK2	Body;5'UTR	0.298338	5.16813e-05	0.0081708	1.55446e-07	0.00028909
2:42272221	cg12119582	0.373203	0.275939	0.259131	0.302974	0.23494	0.404599	0.223673	0.253907	0.267895	0.390942	0.650362	0.400277	0.817969	0.267866	0.215732	0.429765	0.0640671	0.0836843	0.0858248	0.0365995	0.0544854	0.0509772	0.0365986	0.0579011	0.0820047	0.360573	0.0613492		intergenic	0.299224	5.16813e-05	0.0081708	1.84195e-05	0.00321228
1:4554420	cg18723167	0.404283	0.354203	0.305469	0.422961	0.2601	0.479039	0.281808	0.341983	0.311103	0.519175	0.572841	0.336606	0.55338	0.340403	0.20211	0.344758	0.0895227	0.0548932	0.197755	0.0737429	0.0527629	0.0536875	0.0558794	0.0268531	0.0910193	0.376889	0.0773462		intergenic	0.299543	5.16813e-05	0.0081708	5.44747e-08	0.000178015
12:123347684	cg14256511	0.359874	0.411305	0.355621	0.363195	0.316313	0.455085	0.311648	0.293664	0.233596	0.399747	0.530973	0.357239	0.816188	0.35222	0.232434	0.343716	0.151935	0.0591296	0.133893	0.080031	0.0612747	0.077044	0.0608935	0.0622263	0.0664406	0.383301	0.083652		intergenic	0.299649	5.16813e-05	0.0081708	1.66839e-06	0.000928755
7:101860421	cg15475168	0.533133	0.512789	0.475404	0.460339	0.391954	0.524312	0.508384	0.404108	0.364177	0.74301	0.741335	0.536916	0.847368	0.469754	0.367485	0.384263	0.13589	0.153945	0.278271	0.336674	0.191238	0.150696	0.248667	0.281802	0.171473	0.516546	0.216517	CUX1;CUX1;CUX1;CUX1;CUX1;CUX1;CUX1	Body;Body;Body;Body;Body;Body;Body	0.300028	5.16813e-05	0.0081708	6.14687e-06	0.00180592
3:25636151	cg02445202	0.838603	0.825803	0.77983	0.873231	0.698701	0.842043	0.682519	0.837977	0.787659	0.910053	0.922816	0.817204	0.952671	0.804838	0.689437	0.872067	0.680886	0.465199	0.544409	0.593312	0.453952	0.237336	0.659871	0.525406	0.526132	0.820966	0.520722	RARB;RARB;RARB;RARB;RARB;RARB;RARB;RARB;RARB;RARB	Body;Body;Body;Body;Body;Body;Body;Body;Body;Body	0.300243	5.16813e-05	0.0081708	2.95327e-07	0.00039125
13:113655370	cg13936986	0.324838	0.268591	0.248007	0.374785	0.199135	0.435925	0.199296	0.280401	0.30184	0.275428	0.679452	0.351375	0.776869	0.239365	0.272955	0.239111	0.0499986	0.0243114	0.0621617	0.0422059	0.0519134	0.0262944	0.0245416	0.0301689	0.0609356	0.341711	0.0413924	MCF2L;MCF2L	TSS1500;Body	0.300318	5.16813e-05	0.0081708	1.63363e-05	0.00301669
6:133376535	cg01205299	0.425109	0.262903	0.377118	0.261253	0.342719	0.478874	0.305312	0.2637	0.200313	0.538705	0.623767	0.309812	0.803234	0.300534	0.187176	0.44371	0.0846596	0.0518819	0.132925	0.0940107	0.07146	0.117281	0.0547019	0.0566999	0.0690492	0.382765	0.0814077		intergenic	0.301357	5.16813e-05	0.0081708	1.80895e-05	0.00318794
3:50476083	cg07158530	0.375892	0.364683	0.300618	0.254964	0.17693	0.424029	0.203063	0.29499	0.24935	0.47097	0.547077	0.319438	0.633425	0.313816	0.197498	0.296902	0.0208869	0.0494088	0.0980128	0.01839	0.0193387	0.0201603	0.0552931	0.022268	0.0331646	0.338978	0.0374359	CACNA2D2;CACNA2D2;CACNA2D2;CACNA2D2	Body;Body;Body;Body	0.301542	5.16813e-05	0.0081708	4.24503e-07	0.000475227
15:62745028	cg13852730	0.508006	0.331668	0.522238	0.386137	0.296482	0.592678	0.35202	0.415559	0.393116	0.581493	0.70229	0.387194	0.860857	0.432202	0.328852	0.424306	0.203628	0.202524	0.212041	0.128902	0.153377	0.0885596	0.27241	0.105939	0.140576	0.469694	0.167551		intergenic	0.302143	5.16813e-05	0.0081708	8.91593e-06	0.00218266
14:105479911	cg04474480	0.703099	0.753215	0.706649	0.768221	0.768445	0.734181	0.658916	0.771764	0.656496	0.753286	0.892973	0.791744	0.879287	0.654345	0.671012	0.785041	0.624487	0.478137	0.493947	0.519907	0.319307	0.281977	0.514372	0.424109	0.334041	0.746792	0.443365	CDCA4;CDCA4	5'UTR;5'UTR	0.303427	5.16813e-05	0.0081708	2.50902e-08	0.000114027
1:117637160	cg21172278	0.400275	0.316729	0.320452	0.358757	0.313013	0.592922	0.336563	0.433627	0.356184	0.717953	0.668054	0.407986	0.870935	0.411782	0.276627	0.542749	0.181055	0.110852	0.242335	0.139413	0.194618	0.136568	0.166299	0.0841955	0.13345	0.457788	0.15431	MIR942;TTF2	TSS200;Body	0.303478	5.16813e-05	0.0081708	3.30299e-05	0.00434277
12:3340406	cg07911084	0.427301	0.304356	0.347575	0.374951	0.280619	0.387389	0.292029	0.389091	0.288191	0.449235	0.424153	0.3706	0.639841	0.298573	0.266249	0.408714	0.105757	0.0601108	0.103562	0.067703	0.0642365	0.0467112	0.0477818	0.0500372	0.0681676	0.371804	0.0682296	TSPAN9;TSPAN9	Body;Body	0.303575	5.16813e-05	0.0081708	1.68408e-09	2.65311e-05
1:43456627	cg02691442	0.276468	0.318695	0.270811	0.233006	0.248053	0.427104	0.262003	0.211355	0.279237	0.279433	0.637216	0.342918	0.893839	0.220266	0.188733	0.352875	0.0525182	0.0324922	0.0488469	0.0355179	0.026757	0.0201822	0.0277298	0.0311577	0.0486927	0.340126	0.0359883		intergenic	0.304137	5.16813e-05	0.0081708	5.28928e-05	0.00553738
10:90282719	cg09721144	0.431455	0.411318	0.284033	0.373597	0.257737	0.558496	0.268963	0.265156	0.38576	0.584816	0.620281	0.281496	0.769499	0.239198	0.203865	0.359758	0.184375	0.059455	0.0959651	0.117166	0.0737401	0.0932248	0.0335252	0.0609144	0.0809512	0.393464	0.088813	RNLS;RNLS	Body;Body	0.304651	5.16813e-05	0.0081708	1.43521e-05	0.00280935
2:240003174	cg18845578	0.357887	0.394185	0.334394	0.306704	0.302282	0.525015	0.285149	0.245519	0.278089	0.424498	0.553539	0.429263	0.706584	0.342779	0.264005	0.381028	0.0876215	0.12403	0.0706627	0.0362769	0.0620785	0.165804	0.031865	0.0505722	0.0743942	0.383182	0.078145	HDAC4	Body	0.305038	5.16813e-05	0.0081708	3.00481e-07	0.000393209
19:3463241	cg16588649	0.288779	0.47564	0.335932	0.301436	0.324881	0.485772	0.272299	0.129144	0.263673	0.478528	0.584575	0.344638	0.655841	0.288017	0.193072	0.384072	0.0659726	0.0450032	0.0897663	0.0381167	0.0613737	0.0347727	0.0221799	0.0486124	0.0870231	0.362894	0.0547578	NFIC;NFIC	3'UTR;3'UTR	0.308136	5.16813e-05	0.0081708	1.30912e-06	0.000829472
14:67980422	cg09380594	0.704213	0.706665	0.673194	0.693236	0.506046	0.663563	0.540056	0.640978	0.610147	0.734898	0.769972	0.621314	0.890077	0.639117	0.50359	0.579227	0.484473	0.29504	0.446775	0.373375	0.320879	0.160941	0.380501	0.257721	0.399943	0.654768	0.346628	TMEM229B	5'UTR	0.308141	5.16813e-05	0.0081708	1.54658e-07	0.000288407
15:101678038	cg26735668	0.787054	0.835019	0.710861	0.773966	0.723739	0.876693	0.746762	0.831174	0.784148	0.896347	0.891791	0.762655	0.78714	0.757736	0.702794	0.852134	0.567917	0.366821	0.581842	0.474497	0.352466	0.403198	0.554564	0.560375	0.516988	0.795001	0.486519		intergenic	0.308482	5.16813e-05	0.0081708	6.89749e-10	1.7531e-05
17:3794445	cg18487668	0.665918	0.795002	0.626354	0.685388	0.54216	0.592957	0.432018	0.606968	0.633176	0.665904	0.755115	0.571057	0.82224	0.637076	0.50856	0.827774	0.357899	0.361919	0.413259	0.343294	0.293627	0.196626	0.367077	0.31159	0.408082	0.647979	0.339264	CAMKK1;CAMKK1;CAMKK1	5'UTR;5'UTR;TSS1500	0.308715	5.16813e-05	0.0081708	1.14518e-07	0.000256748
15:74246209	cg04816741	0.400163	0.409878	0.324742	0.393822	0.276841	0.470035	0.261453	0.327169	0.365649	0.530334	0.610892	0.343238	0.719166	0.327642	0.249937	0.439887	0.129158	0.0606903	0.172212	0.075669	0.0816011	0.051265	0.0709722	0.0813537	0.105682	0.403178	0.092067		intergenic	0.311111	5.16813e-05	0.0081708	3.58888e-07	0.000438761
1:29580671	cg02972093	0.583433	0.53679	0.530332	0.495729	0.514978	0.50923	0.443401	0.465484	0.601836	0.521158	0.65559	0.557916	0.872959	0.412478	0.539968	0.599303	0.194657	0.335664	0.34079	0.208258	0.38583	0.125171	0.150557	0.146581	0.284699	0.552537	0.241356	PTPRU;PTPRU;PTPRU;PTPRU	Body;Body;Body;Body	0.31118	5.16813e-05	0.0081708	2.07083e-07	0.000326738
17:41655950	cg12244711	0.704061	0.670009	0.713464	0.774476	0.647246	0.68508	0.599742	0.721413	0.626309	0.803705	0.819027	0.794006	0.949175	0.689199	0.584357	0.683269	0.525254	0.215061	0.507743	0.45181	0.465365	0.433452	0.464647	0.248672	0.327229	0.716534	0.404359		intergenic	0.312175	5.16813e-05	0.0081708	1.42373e-07	0.000280729
14:95930565	cg04305916	0.396849	0.254256	0.38635	0.415342	0.281034	0.551893	0.319318	0.449193	0.248126	0.637484	0.649305	0.379221	0.89898	0.288505	0.315099	0.395343	0.190695	0.0365967	0.21306	0.109241	0.0680232	0.0704554	0.048355	0.122444	0.189509	0.429144	0.116486	SYNE3	Body	0.312657	5.16813e-05	0.0081708	3.77067e-05	0.00462793
4:1901358	cg27327475	0.843606	0.90366	0.838268	0.866505	0.709514	0.766816	0.764659	0.833516	0.798766	0.898769	0.926726	0.862507	0.952572	0.858929	0.784247	0.891387	0.571423	0.519493	0.547085	0.560453	0.461409	0.369735	0.694863	0.417369	0.611221	0.843778	0.528117	NSD2;NSD2;NSD2;NSD2;NSD2;NSD2	TSS1500;5'UTR;5'UTR;5'UTR;5'UTR;5'UTR	0.315661	5.16813e-05	0.0081708	1.77841e-09	2.65311e-05
11:76860667	cg03257217	0.748786	0.699656	0.760491	0.795307	0.644121	0.705288	0.668695	0.618716	0.776368	0.80889	0.853193	0.775382	0.907635	0.76911	0.541458	0.754585	0.514646	0.34232	0.501689	0.384945	0.400255	0.358054	0.392856	0.384695	0.517227	0.73923	0.421854	MYO7A;MYO7A;MYO7A	Body;Body;Body	0.317376	5.16813e-05	0.0081708	4.76791e-09	5.03379e-05
12:50232753	cg15991941	0.878244	0.837485	0.783745	0.850304	0.758835	0.797414	0.801359	0.830459	0.744939	0.900557	0.876575	0.824042	0.898071	0.776426	0.683537	0.871769	0.620479	0.369284	0.609581	0.51594	0.50683	0.49595	0.484525	0.401306	0.50544	0.81961	0.501037	BCDIN3D-AS1;BCDIN3D;BCDIN3D-AS1;BCDIN3D-AS1	Body;Body;Body;Body	0.318573	5.16813e-05	0.0081708	1.0373e-10	8.89809e-06
1:205491541	cg01720722	0.406475	0.411482	0.359062	0.412507	0.228569	0.528039	0.261456	0.348046	0.300398	0.463898	0.67237	0.369742	0.818268	0.410377	0.236578	0.427922	0.202759	0.0576342	0.14908	0.0788821	0.0606117	0.0423155	0.127616	0.0661243	0.0904429	0.415949	0.0972739	CDK18;CDK18;CDK18	5'UTR;5'UTR;5'UTR	0.318675	5.16813e-05	0.0081708	4.51021e-06	0.00154601
2:25453284	cg12121586	0.401051	0.253229	0.289554	0.272381	0.245048	0.481924	0.270038	0.217986	0.211359	0.435502	0.651838	0.358275	0.927652	0.232229	0.170781	0.431332	0.0749311	0.0233218	0.068156	0.0503899	0.0495759	0.0524844	0.0235001	0.0476366	0.0289346	0.365636	0.0465478		intergenic	0.319088	5.16813e-05	0.0081708	7.00265e-05	0.00640996
17:1965608	cg05209078	0.865262	0.835365	0.808466	0.835037	0.762836	0.820836	0.793773	0.807165	0.811977	0.901985	0.881158	0.869642	0.896056	0.783852	0.762587	0.77174	0.501618	0.493282	0.617061	0.465399	0.462195	0.2711	0.675938	0.556882	0.496862	0.825484	0.504482	SMG6;SMG6;SMG6;SMG6	Body;Body;Body;Body	0.321002	5.16813e-05	0.0081708	6.77803e-10	1.7531e-05
22:32927243	cg22293469	0.421827	0.531605	0.502148	0.580191	0.350761	0.486128	0.347709	0.380842	0.387372	0.532031	0.687523	0.383805	0.866235	0.436955	0.318105	0.409557	0.256901	0.058146	0.257823	0.116579	0.0554305	0.0252825	0.154201	0.237481	0.225553	0.476425	0.154155	SYN3;SYN3;SYN3	Body;Body;Body	0.322269	5.16813e-05	0.0081708	3.6465e-06	0.00136713
1:1287994	cg03722312	0.382152	0.381613	0.25829	0.338676	0.18782	0.462767	0.239804	0.27177	0.292153	0.373175	0.602891	0.308657	0.769663	0.353348	0.156639	0.405667	0.0264607	0.0535496	0.0569004	0.0298386	0.0231696	0.0637262	0.0274713	0.025991	0.0424979	0.361568	0.038845		intergenic	0.322723	5.16813e-05	0.0081708	2.26442e-06	0.00106874
17:73631460	cg09354263	0.453275	0.478252	0.435528	0.470976	0.346361	0.509627	0.327913	0.443737	0.395096	0.544949	0.659405	0.452377	0.829226	0.4363	0.315834	0.409534	0.137031	0.188719	0.224026	0.152061	0.0973532	0.0420077	0.161904	0.155945	0.157377	0.469274	0.146269	RECQL5;SMIM5;SMIM5	Body;TSS1500;5'UTR	0.323005	5.16813e-05	0.0081708	2.43967e-07	0.000354035
6:593972	cg25302849	0.418281	0.389492	0.310846	0.347327	0.298876	0.486674	0.264734	0.365494	0.299015	0.450231	0.637348	0.401534	0.838651	0.40907	0.180772	0.375366	0.0956649	0.0950182	0.101091	0.0826888	0.0314246	0.0747481	0.0807959	0.0706471	0.0969019	0.404607	0.0809979	EXOC2;EXOC2	Body;Body	0.323609	5.16813e-05	0.0081708	2.57118e-06	0.00114131
21:44202357	cg03992698	0.475126	0.509029	0.5143	0.557687	0.366033	0.44535	0.333447	0.401933	0.423263	0.564445	0.682314	0.51789	0.738666	0.479222	0.401994	0.455658	0.269979	0.129489	0.262967	0.128308	0.1035	0.0948776	0.187328	0.13273	0.198754	0.491647	0.167548		intergenic	0.324099	5.16813e-05	0.0081708	2.98934e-08	0.000123902
22:45902727	cg21272795	0.512028	0.413391	0.40407	0.460345	0.356495	0.534043	0.414527	0.388377	0.503459	0.440125	0.680298	0.442432	0.806758	0.374228	0.301463	0.464995	0.0796343	0.117058	0.146591	0.0818354	0.1468	0.23961	0.13508	0.101744	0.250374	0.468565	0.144303	FBLN1;FBLN1;FBLN1;FBLN1	Body;Body;Body;Body	0.324262	5.16813e-05	0.0081708	2.23559e-07	0.00034017
16:89393346	cg17759706	0.424585	0.517118	0.435459	0.455759	0.369684	0.553833	0.403149	0.339506	0.418013	0.537611	0.697771	0.488588	0.790196	0.408844	0.286193	0.520271	0.161666	0.161998	0.239514	0.160839	0.142963	0.0524117	0.163879	0.117776	0.177515	0.477911	0.153173	ANKRD11;ANKRD11;ANKRD11;ANKRD11	Body;5'UTR;5'UTR;5'UTR	0.324738	5.16813e-05	0.0081708	2.18601e-07	0.000336164
14:104192178	cg24849571	0.542234	0.433703	0.423221	0.356224	0.323374	0.571551	0.389673	0.387058	0.381507	0.675226	0.692063	0.42883	0.839183	0.445855	0.386876	0.488428	0.167125	0.257871	0.207779	0.239116	0.150147	0.0643167	0.124416	0.101103	0.131294	0.485313	0.160352	ZFYVE21;ZFYVE21	Body;Body	0.324961	5.16813e-05	0.0081708	1.55496e-06	0.000894457
2:37515302	cg27523799	0.806339	0.704126	0.649691	0.790632	0.625996	0.659878	0.632957	0.659598	0.759996	0.825627	0.879371	0.663622	0.933368	0.701462	0.606511	0.638313	0.573837	0.343332	0.423076	0.398402	0.289181	0.170388	0.523574	0.311699	0.523911	0.721093	0.395267	PRKD3	Body	0.325826	5.16813e-05	0.0081708	3.72376e-07	0.000444423
22:38853600	cg09533305	0.440928	0.528109	0.35002	0.386825	0.307403	0.514309	0.275599	0.492256	0.343409	0.558374	0.653749	0.416653	0.846032	0.424994	0.339172	0.366658	0.267167	0.138654	0.151151	0.204486	0.0467531	0.0507346	0.0822153	0.102964	0.097068	0.452781	0.126799		intergenic	0.325981	5.16813e-05	0.0081708	2.27582e-06	0.00107191
17:80193461	cg07238273	0.598877	0.590239	0.489729	0.576783	0.389464	0.488831	0.351341	0.465115	0.440342	0.699217	0.695302	0.421141	0.776132	0.534232	0.344816	0.499005	0.255981	0.234986	0.324513	0.25292	0.152376	0.0374356	0.223994	0.0622137	0.219749	0.522535	0.196019	SLC16A3;SLC16A3;SLC16A3;SLC16A3;SLC16A3;MIR6787;SLC16A3	5'UTR;5'UTR;5'UTR;5'UTR;5'UTR;TSS1500;TSS200	0.326517	5.16813e-05	0.0081708	7.25225e-07	0.000604119
18:48635546	cg21189829	0.750501	0.67909	0.730659	0.710303	0.639015	0.745765	0.704184	0.646478	0.655984	0.903099	0.83802	0.733683	0.919115	0.698591	0.650106	0.609691	0.541161	0.283392	0.500376	0.471677	0.329623	0.387477	0.393364	0.463528	0.219489	0.725893	0.398899		intergenic	0.326994	5.16813e-05	0.0081708	3.27799e-08	0.000132324
1:16265848	cg26059919	0.637223	0.651531	0.630646	0.653737	0.549567	0.568136	0.493958	0.548662	0.571746	0.837057	0.760054	0.572951	0.886243	0.578216	0.4438	0.58347	0.429256	0.324178	0.436017	0.233089	0.248211	0.150932	0.340234	0.210027	0.281553	0.622937	0.294833	SPEN	Body	0.328104	5.16813e-05	0.0081708	3.06504e-07	0.000396116
11:125127777	cg00634783	0.507213	0.595429	0.47137	0.431651	0.43978	0.618654	0.346729	0.487391	0.389548	0.72016	0.83393	0.554801	0.892509	0.402857	0.338565	0.549914	0.233011	0.21815	0.302328	0.230969	0.244973	0.0577337	0.222853	0.222362	0.122327	0.536281	0.206078	PKNOX2	5'UTR	0.330203	5.16813e-05	0.0081708	8.2888e-06	0.00209842
20:35120877	cg17716951	0.72005	0.761771	0.722646	0.768242	0.627485	0.790256	0.600363	0.756374	0.652088	0.782449	0.779971	0.624794	0.851703	0.685779	0.633146	0.686731	0.525796	0.276546	0.432117	0.375057	0.389802	0.202711	0.424898	0.398822	0.430201	0.71524	0.383995	DLGAP4;DLGAP4;DLGAP4	Body;5'UTR;Body	0.331246	5.16813e-05	0.0081708	1.1746e-09	2.14654e-05
11:61692351	cg06652560	0.408972	0.44505	0.357392	0.334644	0.336383	0.586567	0.355304	0.322343	0.354512	0.566785	0.620226	0.451467	0.881567	0.307135	0.344969	0.581923	0.0713898	0.120252	0.151756	0.102975	0.165798	0.14679	0.126399	0.115718	0.0536356	0.453452	0.11719		intergenic	0.336262	5.16813e-05	0.0081708	2.00648e-06	0.00101395
17:80193452	cg12714522	0.570164	0.632126	0.521455	0.608582	0.387192	0.489347	0.334921	0.50536	0.431078	0.695158	0.7331	0.432469	0.777268	0.576944	0.330961	0.601065	0.304436	0.283346	0.303514	0.238429	0.135069	0.0238302	0.218074	0.116115	0.198961	0.539199	0.202419	SLC16A3;SLC16A3;SLC16A3;SLC16A3;SLC16A3;MIR6787;SLC16A3	5'UTR;5'UTR;5'UTR;5'UTR;5'UTR;TSS1500;TSS200	0.33678	5.16813e-05	0.0081708	1.00832e-06	0.000712803
20:49006743	cg06497721	0.440155	0.411696	0.355974	0.409579	0.318832	0.473765	0.40127	0.329766	0.315954	0.501126	0.591032	0.40102	0.894942	0.314648	0.319589	0.411473	0.061615	0.128026	0.186595	0.077931	0.0685231	0.0601975	0.0597123	0.0941912	0.0918139	0.430676	0.0920673		intergenic	0.338609	5.16813e-05	0.0081708	6.76973e-07	0.000580713
7:155020145	cg17451062	0.477535	0.456156	0.399739	0.428511	0.423707	0.534593	0.460467	0.40944	0.380501	0.678628	0.600194	0.506358	0.912186	0.405924	0.370158	0.48888	0.131314	0.0681083	0.340177	0.131856	0.205523	0.0283518	0.170319	0.214217	0.120313	0.495811	0.156687		intergenic	0.339124	5.16813e-05	0.0081708	1.0443e-06	0.000725351
6:33397233	cg01340991	0.540658	0.556046	0.575837	0.584261	0.427154	0.681589	0.392921	0.48334	0.408014	0.608562	0.764113	0.493492	0.854826	0.490398	0.427937	0.626766	0.306737	0.167133	0.291064	0.327088	0.132472	0.0923182	0.294613	0.124476	0.225307	0.557245	0.217912	SYNGAP1	Body	0.339333	5.16813e-05	0.0081708	4.6358e-07	0.000492688
16:85812008	cg09253845	0.42243	0.426998	0.365288	0.336875	0.28383	0.57746	0.34147	0.335036	0.314971	0.557464	0.73175	0.430751	0.932004	0.317133	0.249002	0.429562	0.0781338	0.10796	0.151954	0.0888187	0.117566	0.0417382	0.169829	0.0861364	0.0681584	0.440752	0.101144		intergenic	0.339608	5.16813e-05	0.0081708	1.30989e-05	0.00268412
3:126732518	cg00638210	0.726125	0.7557	0.667086	0.847241	0.739996	0.63765	0.666244	0.801465	0.575805	0.880594	0.889698	0.690685	0.813308	0.761585	0.525222	0.739034	0.465595	0.28307	0.507064	0.444846	0.363088	0.198933	0.303724	0.495044	0.462658	0.73234	0.391558	PLXNA1	Body	0.340782	5.16813e-05	0.0081708	6.94205e-08	0.000200166
8:141120132	cg11980487	0.757697	0.777206	0.718122	0.774141	0.58126	0.718307	0.607974	0.690254	0.728151	0.853401	0.887799	0.658087	0.90533	0.652946	0.533517	0.737231	0.381249	0.375956	0.419732	0.416356	0.346758	0.19072	0.454551	0.449373	0.411255	0.723839	0.382883	TRAPPC9;TRAPPC9	Body;Body	0.340955	5.16813e-05	0.0081708	1.60802e-08	9.48642e-05
5:16457776	cg17999099	0.691452	0.67501	0.621293	0.724283	0.569276	0.68979	0.464715	0.648482	0.616846	0.760681	0.862438	0.568507	0.852702	0.693799	0.486652	0.739206	0.44377	0.378571	0.374845	0.37649	0.230701	0.124532	0.353662	0.233377	0.393056	0.666571	0.323222	ZNF622	Body	0.343348	5.16813e-05	0.0081708	1.15932e-07	0.000257469
15:63196710	cg14123633	0.395882	0.28445	0.356326	0.414724	0.290969	0.421846	0.303481	0.399995	0.386232	0.771935	0.738062	0.414491	0.909783	0.520793	0.314354	0.503236	0.0803277	0.0928198	0.190604	0.110516	0.198834	0.0324892	0.117855	0.127377	0.104548	0.46416	0.117263		intergenic	0.346896	5.16813e-05	0.0081708	1.56836e-05	0.00294524
7:1045588	cg20830573	0.516033	0.498974	0.395165	0.355732	0.332722	0.64664	0.478409	0.414007	0.343218	0.578331	0.809824	0.46834	0.886543	0.408634	0.279807	0.528056	0.13306	0.119163	0.218228	0.100741	0.169965	0.107276	0.192807	0.114204	0.178821	0.496277	0.148252	C7orf50;C7orf50;C7orf50	Body;Body;Body	0.348025	5.16813e-05	0.0081708	3.59924e-06	0.00135862
17:17583879	cg23968558	0.553756	0.527533	0.529565	0.559919	0.345255	0.593134	0.462282	0.466092	0.500882	0.65247	0.700846	0.535002	0.821215	0.445069	0.383646	0.4998	0.251299	0.109605	0.280206	0.193766	0.256391	0.0740045	0.21007	0.154293	0.130601	0.536029	0.184471	RAI1	TSS1500	0.351559	5.16813e-05	0.0081708	3.3093e-08	0.000132807
17:4119394	cg14750782	0.302916	0.515203	0.258272	0.214465	0.199155	0.538369	0.190819	0.37738	0.366079	0.494532	0.771674	0.419314	0.855615	0.314903	0.207705	0.483255	0.0209675	0.0504036	0.0786202	0.0583946	0.0434738	0.0300843	0.05758	0.0384316	0.10802	0.406853	0.0539973	ANKFY1;ANKFY1;ANKFY1	Body;Body;Body	0.352856	5.16813e-05	0.0081708	2.37309e-05	0.0036556
1:22834996	cg19214239	0.689894	0.649179	0.675874	0.671696	0.517891	0.674873	0.598797	0.606031	0.740575	0.644974	0.644221	0.552394	0.791872	0.739927	0.502871	0.665324	0.391476	0.389666	0.210981	0.319598	0.182023	0.363113	0.358493	0.240133	0.173786	0.6479	0.292141	ZBTB40;ZBTB40	Body;Body	0.355759	5.16813e-05	0.0081708	4.39683e-10	1.46599e-05
9:111652124	cg09843295	0.597368	0.59897	0.558275	0.714602	0.410768	0.608593	0.408704	0.497221	0.648928	0.649106	0.749787	0.491905	0.755649	0.627728	0.400433	0.418412	0.351604	0.170464	0.198498	0.161066	0.185485	0.0987797	0.128486	0.268015	0.373091	0.571028	0.215054	IKBKAP	Body	0.355974	5.16813e-05	0.0081708	1.14778e-07	0.000256748
1:33212346	cg12080378	0.628168	0.704037	0.638669	0.729095	0.507036	0.656091	0.508401	0.559381	0.604895	0.705923	0.852843	0.686336	0.922577	0.641839	0.486318	0.642196	0.432306	0.384471	0.382625	0.234292	0.264179	0.164582	0.249307	0.208142	0.361211	0.654613	0.297902	KIAA1522	Body	0.356711	5.16813e-05	0.0081708	6.61834e-08	0.000198333
20:35110294	cg19793839	0.861749	0.852735	0.801714	0.828715	0.704888	0.76212	0.785008	0.812259	0.872195	0.826575	0.830915	0.82163	0.931092	0.775736	0.766181	0.893467	0.438186	0.33068	0.618072	0.457454	0.400397	0.264398	0.562866	0.528877	0.558881	0.820436	0.462201	DLGAP4;DLGAP4;DLGAP4	Body;5'UTR;Body	0.358235	5.16813e-05	0.0081708	3.30395e-10	1.19333e-05
8:9535308	cg24701369	0.588145	0.599967	0.540608	0.594254	0.463075	0.611748	0.397754	0.582128	0.520606	0.588482	0.710613	0.568271	0.876021	0.569564	0.431006	0.672666	0.334391	0.263549	0.237069	0.259495	0.153323	0.126695	0.18948	0.189588	0.248761	0.582182	0.222483	TNKS	Body	0.359698	5.16813e-05	0.0081708	8.25795e-09	6.58953e-05
1:44315501	cg15534760	0.732439	0.7149	0.777816	0.783441	0.697226	0.714325	0.609381	0.733905	0.767837	0.787784	0.793612	0.771845	0.889925	0.694245	0.539994	0.741744	0.533301	0.505868	0.408065	0.465237	0.219275	0.181574	0.422758	0.189615	0.434153	0.734401	0.373316	ST3GAL3;ST3GAL3;ST3GAL3;ST3GAL3;ST3GAL3;ST3GAL3;ST3GAL3;ST3GAL3;ST3GAL3;ST3GAL3;ST3GAL3;ST3GAL3;ST3GAL3;ST3GAL3;ST3GAL3;ST3GAL3;ST3GAL3;ST3GAL3;ST3GAL3;ST3GAL3;ST3GAL3;ST3GAL3;ST3GAL3;ST3GAL3;ST3GAL3	Body;Body;Body;Body;Body;Body;Body;Body;Body;Body;Body;Body;Body;Body;Body;Body;Body;Body;Body;Body;Body;Body;Body;Body;Body	0.361085	5.16813e-05	0.0081708	2.04729e-08	0.000105042
16:70715140	cg01304894	0.520935	0.587731	0.497596	0.552414	0.415245	0.534235	0.464991	0.50438	0.417365	0.58243	0.57487	0.455031	0.80689	0.480633	0.395246	0.53827	0.181471	0.10293	0.24228	0.164214	0.119835	0.0705787	0.129996	0.171331	0.23899	0.520516	0.157958	MTSS1L	Body	0.362558	5.16813e-05	0.0081708	5.86958e-10	1.67833e-05
12:746975	cg05941521	0.521119	0.526482	0.406018	0.398315	0.426844	0.515109	0.353828	0.600389	0.250816	0.769319	0.591668	0.336987	0.901064	0.374902	0.262494	0.597872	0.183352	0.0507218	0.229332	0.150846	0.176048	0.0651231	0.0584284	0.0901488	0.0837492	0.489577	0.120861	NINJ2;NINJ2;LOC100049716	Body;5'UTR;Body	0.368716	5.16813e-05	0.0081708	4.13068e-06	0.00147108
6:34493129	cg04941418	0.420401	0.360044	0.397378	0.415893	0.307423	0.521355	0.387589	0.363595	0.404963	0.854425	0.721994	0.470778	0.817486	0.351298	0.247152	0.465202	0.0926162	0.0343787	0.120255	0.167239	0.0748115	0.0996397	0.132354	0.111433	0.0507179	0.469186	0.0981604	PACSIN1	5'UTR	0.371026	5.16813e-05	0.0081708	2.89101e-06	0.00121771
6:41656086	cg12126527	0.619669	0.440217	0.537895	0.596102	0.411137	0.594711	0.385151	0.432192	0.419019	0.594029	0.686208	0.568338	0.88452	0.588336	0.34431	0.684076	0.316059	0.106015	0.338647	0.206649	0.115416	0.0585149	0.184229	0.0904229	0.176892	0.549119	0.176983	TFEB;TFEB;TFEB;TFEB;TFEB	Body;Body;Body;Body;Body	0.372136	5.16813e-05	0.0081708	3.55304e-07	0.000436183
7:37321477	cg11559048	0.737042	0.657153	0.524831	0.549805	0.439749	0.545067	0.61803	0.705154	0.656117	0.442472	0.864564	0.450523	0.818688	0.588391	0.646521	0.716718	0.142308	0.338176	0.33606	0.229379	0.261656	0.134319	0.399237	0.124591	0.240524	0.622552	0.245139	ELMO1;ELMO1;ELMO1	Body;Body;Body	0.377413	5.16813e-05	0.0081708	9.73677e-08	0.000237788
1:156682077	cg01212975	0.449912	0.336216	0.384783	0.438348	0.29527	0.539742	0.382832	0.302541	0.385776	0.723272	0.765606	0.462464	0.869369	0.408095	0.221382	0.438552	0.0672409	0.0422826	0.198602	0.100924	0.0930404	0.0919968	0.037592	0.0806286	0.0545817	0.46276	0.0852098		intergenic	0.37755	5.16813e-05	0.0081708	2.87249e-06	0.0012125
3:134513497	cg03468597	0.612245	0.549542	0.612226	0.588555	0.39853	0.654013	0.480889	0.553157	0.448218	0.801838	0.729948	0.501526	0.869418	0.601228	0.34006	0.486562	0.279718	0.0739273	0.331482	0.223862	0.166032	0.0290646	0.246744	0.184439	0.256631	0.576747	0.1991	EPHB1	TSS1500	0.377647	5.16813e-05	0.0081708	3.04633e-07	0.00039444
22:37579522	cg14264901	0.74395	0.628364	0.667988	0.758645	0.696622	0.620901	0.607138	0.733263	0.674202	0.883207	0.725712	0.620633	0.884513	0.764831	0.541884	0.696682	0.417901	0.291248	0.528258	0.481593	0.201378	0.328394	0.268829	0.271782	0.136408	0.703033	0.325088	C1QTNF6;C1QTNF6	Body;Body	0.377946	5.16813e-05	0.0081708	1.61542e-08	9.48642e-05
1:160386408	cg15604357	0.537986	0.410926	0.43741	0.528892	0.315627	0.615793	0.345396	0.325656	0.449275	0.641352	0.773513	0.444265	0.896593	0.452847	0.239612	0.277399	0.161506	0.0826114	0.123488	0.0897944	0.0630742	0.046966	0.110897	0.0508522	0.167293	0.480784	0.0996092	VANGL2	Body	0.381175	5.16813e-05	0.0081708	2.61112e-06	0.00115233
2:86262641	cg07523655	0.523285	0.570112	0.561868	0.649311	0.473357	0.614533	0.543135	0.53602	0.417486	0.835599	0.668511	0.599123	0.854777	0.600446	0.454236	0.629684	0.313898	0.0735368	0.313034	0.148237	0.202392	0.107285	0.244084	0.2252	0.217761	0.595718	0.205048	POLR1A	Body	0.39067	5.16813e-05	0.0081708	1.09279e-08	7.68426e-05
1:33237233	cg13898557	0.395673	0.563912	0.375057	0.501678	0.206243	0.467521	0.307129	0.381317	0.315894	0.65817	0.633755	0.39029	0.905582	0.465779	0.218837	0.647388	0.0967998	0.0504433	0.11631	0.0481624	0.0610612	0.0554867	0.0779415	0.0797	0.0693012	0.464639	0.0728006	KIAA1522	Body	0.391839	5.16813e-05	0.0081708	1.87684e-06	0.00098244
4:53815811	cg08441269	0.491347	0.381516	0.3492	0.361553	0.260672	0.617797	0.371745	0.355989	0.339681	0.750064	0.613456	0.389464	0.950877	0.372528	0.145551	0.442624	0.0385748	0.0300189	0.0915539	0.0416048	0.0375657	0.0331628	0.0377965	0.0602065	0.0526404	0.449629	0.0470138	SCFD2	Body	0.402615	5.16813e-05	0.0081708	3.67979e-06	0.00137316
14:104199773	cg22934449	0.677803	0.708703	0.690041	0.786895	0.56002	0.733306	0.500809	0.536124	0.617785	0.816056	0.913649	0.652956	0.922461	0.65558	0.504294	0.894482	0.314962	0.278335	0.466432	0.274315	0.260865	0.0900827	0.399723	0.171183	0.394937	0.698185	0.294537	ZFYVE21	3'UTR	0.403648	5.16813e-05	0.0081708	1.83184e-07	0.000311685
3:55513773	cg02298472	0.568435	0.727102	0.517957	0.485192	0.354479	0.501663	0.539675	0.520279	0.569252	0.460096	0.791269	0.379998	0.789753	0.419446	0.435894	0.601445	0.167437	0.0931477	0.147711	0.209434	0.0893556	0.0938434	0.0775002	0.110777	0.228073	0.541371	0.135253	WNT5A	Body	0.406118	5.16813e-05	0.0081708	9.63741e-09	7.03579e-05
3:134513308	cg09638338	0.707427	0.654712	0.751649	0.789805	0.483428	0.658571	0.494881	0.675462	0.568341	0.858907	0.790915	0.561372	0.869898	0.679819	0.42312	0.663593	0.364889	0.113965	0.350386	0.279477	0.1816	0.022063	0.341495	0.209532	0.351791	0.664494	0.246133	EPHB1	TSS1500	0.418361	5.16813e-05	0.0081708	6.55915e-08	0.000197685
20:10829968	cg13169574	0.329323	0.505655	0.543631	0.540696	0.543704	0.243028	0.281796	0.716485	0.330853	0.435242	0.106609	0.420252	0.37243	0.357277	0.35745	0.199831	0.89875	0.819283	0.865331	0.740587	0.838971	0.674495	0.894955	0.935689	0.802014	0.392766	0.830008		intergenic	-0.437242	6.57186e-05	0.0081708	5.41339e-08	0.000177748
8:29513210	cg19405484	0.256679	0.370028	0.391606	0.539307	0.446544	0.202687	0.272409	0.469862	0.385156	0.683358	0.0535964	0.388683	0.0594446	0.430805	0.398642	0.119401	0.741854	0.791837	0.798907	0.764103	0.752562	0.868458	0.76792	0.590202	0.723967	0.341763	0.755535		intergenic	-0.413771	6.57186e-05	0.0081708	6.12835e-07	0.000551237
5:43711766	cg16422731	0.215528	0.449203	0.394336	0.490715	0.466153	0.191747	0.337294	0.682015	0.280112	0.458451	0.141151	0.463448	0.397166	0.333714	0.439838	0.144357	0.831254	0.87591	0.76154	0.805452	0.802795	0.75512	0.556477	0.755442	0.724346	0.367827	0.763148		intergenic	-0.395322	6.57186e-05	0.0081708	1.82977e-07	0.000311685
7:99160714	cg05008948	0.278238	0.417725	0.501913	0.614345	0.645921	0.240002	0.617611	0.749351	0.400018	0.616348	0.0441822	0.498531	0.152511	0.64922	0.594652	0.0830858	0.840843	0.88687	0.74422	0.846638	0.810758	0.823251	0.920695	0.811263	0.771294	0.443978	0.828426	ZNF655;ZNF655;ZNF655;ZNF655;ZNF655;ZNF655;ZNF655;ZNF655	Body;Body;Body;Body;Body;Body;Body;Body	-0.384448	6.57186e-05	0.0081708	4.00214e-05	0.00477273
20:39122378	cg17555274	0.328019	0.368442	0.399807	0.539063	0.517049	0.238103	0.365574	0.530538	0.386772	0.61553	0.0852609	0.440366	0.0955136	0.438384	0.496501	0.300648	0.795451	0.873262	0.753916	0.745104	0.788779	0.615064	0.747292	0.76404	0.754159	0.384098	0.759674		intergenic	-0.375576	6.57186e-05	0.0081708	3.54598e-07	0.000436183
21:35349128	cg18635497	0.383041	0.468878	0.630569	0.712643	0.749884	0.435159	0.646159	0.517234	0.59149	0.387811	0.0941962	0.621405	0.0481906	0.636017	0.644565	0.304101	0.729659	0.896479	0.792743	0.865493	0.869526	0.869665	0.904501	0.920109	0.828314	0.491959	0.852943		intergenic	-0.360985	6.57186e-05	0.0081708	4.0731e-05	0.0048136
8:9045558	cg04465154	0.578756	0.571281	0.694362	0.729108	0.62858	0.272894	0.634539	0.818367	0.637103	0.588539	0.0634894	0.558125	0.0436416	0.583842	0.733086	0.226473	0.885413	0.915349	0.879801	0.871622	0.836363	0.879791	0.888936	0.890617	0.814783	0.522637	0.873631		intergenic	-0.350994	6.57186e-05	0.0081708	0.000221884	0.0116462
8:30557532	cg14793063	0.201002	0.214668	0.264917	0.206816	0.252025	0.153476	0.154625	0.428779	0.173802	0.146321	0.0562049	0.346001	0.286411	0.245072	0.292794	0.255067	0.521207	0.71094	0.67665	0.392354	0.631597	0.540521	0.505742	0.573979	0.580124	0.229874	0.570346	GSR;GSR;GSR;GSR	Body;Body;Body;Body	-0.340472	6.57186e-05	0.0081708	5.53973e-09	5.1611e-05
17:48125064	cg25109721	0.570315	0.563881	0.680356	0.748595	0.77451	0.336439	0.705435	0.833179	0.729702	0.669724	0.104423	0.60738	0.0757006	0.734321	0.776365	0.171287	0.879909	0.839419	0.910457	0.810645	0.898784	0.96089	0.938178	0.933637	0.860075	0.567601	0.892444		intergenic	-0.324843	6.57186e-05	0.0081708	0.000949966	0.0248187
10:73631213	cg05550145	0.302682	0.489584	0.555195	0.649461	0.521871	0.21681	0.542728	0.592329	0.552559	0.418056	0.0471717	0.512187	0.0599084	0.568296	0.613177	0.181794	0.862621	0.78728	0.770148	0.634705	0.807031	0.667435	0.782222	0.729348	0.708736	0.426488	0.749947		intergenic	-0.323459	6.57186e-05	0.0081708	0.000107437	0.00801854
2:175462522	cg22047295	0.394109	0.331907	0.380896	0.535873	0.478008	0.245693	0.463571	0.426364	0.528835	0.408935	0.161703	0.564162	0.112881	0.445681	0.526043	0.287541	0.681367	0.788169	0.777539	0.551926	0.689663	0.744467	0.715972	0.727929	0.767884	0.393263	0.716102	WIPF1;WIPF1	5'UTR;5'UTR	-0.322839	6.57186e-05	0.0081708	8.77228e-07	0.000660291
1:241763969	cg04815649	0.298361	0.424955	0.488458	0.614212	0.500404	0.180616	0.521278	0.516141	0.425301	0.514314	0.0970296	0.41853	0.302343	0.410696	0.421767	0.14517	0.776687	0.761162	0.708805	0.605189	0.765007	0.690844	0.649413	0.769082	0.684886	0.392474	0.712342	OPN3	Body	-0.319868	6.57186e-05	0.0081708	2.94597e-06	0.00123272
11:119486443	cg23575688	0.209267	0.287167	0.369571	0.449039	0.400997	0.0985698	0.304974	0.475284	0.402202	0.210984	0.0560465	0.463823	0.064769	0.428451	0.409872	0.143583	0.465003	0.75355	0.650021	0.620538	0.625252	0.665988	0.511724	0.66559	0.600335	0.298412	0.617556		intergenic	-0.319143	6.57186e-05	0.0081708	5.29497e-06	0.00167608
2:134022890	cg17592802	0.329852	0.497535	0.36922	0.565346	0.631003	0.388015	0.558696	0.773696	0.532704	0.306347	0.561459	0.58907	0.181743	0.564619	0.709232	0.453412	0.7395	0.898836	0.789684	0.821743	0.776893	0.840182	0.813294	0.812361	0.812468	0.500747	0.811662	LOC101928161;MIR7853;NCKAP5;NCKAP5	TSS1500;Body;Body;Body	-0.310916	6.57186e-05	0.0081708	5.95936e-06	0.00178044
2:217970663	cg04444204	0.482039	0.592122	0.690075	0.7595	0.719092	0.30636	0.715892	0.811942	0.599106	0.652419	0.143009	0.573553	0.25709	0.659402	0.715151	0.332418	0.871744	0.913548	0.87159	0.880345	0.880323	0.781211	0.923381	0.897062	0.845449	0.563073	0.87385		intergenic	-0.310777	6.57186e-05	0.0081708	0.000141236	0.00925279
2:235160800	cg16560493	0.120607	0.0778875	0.0842622	0.139041	0.106709	0.0711703	0.0839203	0.0762272	0.234331	0.128904	0.0506794	0.194313	0.0834112	0.103804	0.158417	0.0420414	0.617768	0.52971	0.438403	0.274619	0.327709	0.216122	0.371839	0.437533	0.543814	0.109733	0.417502		intergenic	-0.307769	6.57186e-05	0.0081708	2.11864e-08	0.000106682
6:72111904	cg21732751	0.361785	0.629804	0.497566	0.419869	0.587789	0.355668	0.416252	0.506915	0.616386	0.485386	0.265403	0.738671	0.533781	0.513975	0.605235	0.688107	0.750342	0.811557	0.88962	0.817326	0.879518	0.708455	0.854415	0.845769	0.825217	0.513912	0.820247		intergenic	-0.306335	6.57186e-05	0.0081708	7.60615e-07	0.000616495
3:69261753	cg08498542	0.500179	0.543758	0.610606	0.575824	0.571657	0.450741	0.516607	0.768998	0.562995	0.564501	0.250889	0.56053	0.147757	0.60191	0.614867	0.389055	0.734814	0.786596	0.823023	0.885843	0.856771	0.843114	0.872701	0.778429	0.786128	0.51443	0.818602	FRMD4B	Body	-0.304172	6.57186e-05	0.0081708	5.02418e-06	0.00163328
4:74570525	cg23099587	0.671562	0.633393	0.806354	0.83581	0.750187	0.305203	0.760142	0.897922	0.787265	0.699303	0.0810605	0.603167	0.0604649	0.738174	0.823485	0.368832	0.920602	0.953452	0.898325	0.901479	0.918744	0.950335	0.917026	0.882661	0.915025	0.613895	0.917517		intergenic	-0.303621	6.57186e-05	0.0081708	0.00246589	0.0402619
12:63242527	cg24813323	0.42059	0.603612	0.569683	0.660151	0.615386	0.350747	0.532963	0.734139	0.591921	0.567736	0.208285	0.537751	0.296833	0.605608	0.579281	0.400152	0.862225	0.876228	0.844373	0.882339	0.766746	0.785345	0.821213	0.719582	0.798199	0.517177	0.817361	PPM1H	Body	-0.300184	6.57186e-05	0.0081708	3.62974e-06	0.00136319
1:150586269	cg13664888	0.459017	0.606238	0.670991	0.711132	0.67755	0.369216	0.651707	0.831184	0.618479	0.727522	0.098227	0.593908	0.0723684	0.710626	0.757727	0.318936	0.924557	0.858117	0.863998	0.847391	0.840894	0.879658	0.85905	0.762144	0.849517	0.554677	0.853925		intergenic	-0.299248	6.57186e-05	0.0081708	0.000800622	0.0226663
9:37954074	cg19045353	0.662962	0.562901	0.792553	0.82276	0.672272	0.332801	0.652557	0.869669	0.746273	0.654874	0.303648	0.541833	0.237559	0.713592	0.801046	0.45469	0.930715	0.919747	0.924961	0.924458	0.925173	0.898606	0.933336	0.86651	0.893694	0.613874	0.913022	SHB	Body	-0.299148	6.57186e-05	0.0081708	0.000134246	0.00900603
1:167698195	cg07180401	0.404106	0.567417	0.548689	0.56054	0.600572	0.36302	0.471191	0.648542	0.605444	0.438799	0.193189	0.676313	0.420946	0.721383	0.683601	0.653054	0.866415	0.886292	0.902945	0.719097	0.844222	0.7287	0.86373	0.858229	0.82729	0.5348	0.832991	MPZL1;MPZL1;MPZL1	Body;Body;Body	-0.298191	6.57186e-05	0.0081708	5.23292e-06	0.00166716
1:61039539	cg16711650	0.135042	0.201487	0.22744	0.424149	0.385713	0.0575155	0.275195	0.393823	0.257864	0.322565	0.0209001	0.283255	0.0329881	0.375442	0.396412	0.0875474	0.604174	0.543195	0.6056	0.466786	0.57141	0.495701	0.402539	0.569762	0.574401	0.242334	0.537063		intergenic	-0.29473	6.57186e-05	0.0081708	5.03374e-06	0.00163328
2:85521810	cg15889621	0.217825	0.426711	0.404791	0.332699	0.434214	0.211151	0.265865	0.565475	0.368359	0.373917	0.0956068	0.44552	0.245816	0.297405	0.42158	0.147975	0.674499	0.644246	0.64098	0.619943	0.678956	0.474612	0.61479	0.590443	0.637508	0.328432	0.619553	TCF7L1	Body	-0.291121	6.57186e-05	0.0081708	1.1541e-06	0.000763004
22:31573617	cg06813759	0.327871	0.333872	0.374161	0.411149	0.405112	0.169421	0.198074	0.519032	0.281628	0.372896	0.152786	0.449166	0.378689	0.398678	0.37653	0.311044	0.498494	0.737558	0.652859	0.590638	0.827389	0.607448	0.61111	0.615386	0.543541	0.341257	0.631603	RNF185;RNF185;RNF185;RNF185;RNF185;RNF185	5'UTR;5'UTR;Body;Body;Body;Body	-0.290346	6.57186e-05	0.0081708	4.05252e-07	0.000462734
9:101782237	cg20927864	0.515685	0.625479	0.698892	0.842248	0.738544	0.474579	0.756453	0.827915	0.688058	0.799719	0.274385	0.675914	0.367359	0.770302	0.755258	0.419868	0.93978	0.951004	0.942999	0.953882	0.94826	0.839952	0.940645	0.916714	0.933818	0.639416	0.929673	COL15A1	Body	-0.290257	6.57186e-05	0.0081708	6.54349e-05	0.00618986
5:171870875	cg19979108	0.79272	0.723632	0.838084	0.842402	0.715342	0.399913	0.67225	0.90757	0.787323	0.710161	0.267107	0.608745	0.252538	0.7475	0.861898	0.268713	0.951731	0.961875	0.945536	0.930397	0.95421	0.894591	0.962068	0.932236	0.925152	0.649744	0.939755	SH3PXD2B	Body	-0.290012	6.57186e-05	0.0081708	0.000881815	0.0238593
13:80066032	cg11770323	0.532817	0.649196	0.606925	0.657854	0.612541	0.36655	0.495745	0.792554	0.557239	0.477112	0.279629	0.614833	0.333787	0.625594	0.619577	0.542135	0.793916	0.900181	0.799312	0.832912	0.849377	0.877139	0.886957	0.771145	0.814636	0.547755	0.836175	NDFIP2;NDFIP2	Body;Body	-0.288419	6.57186e-05	0.0081708	2.15268e-06	0.0010396
12:26427748	cg09531520	0.445679	0.443407	0.547227	0.64727	0.505645	0.34033	0.319857	0.626044	0.491487	0.49061	0.0738845	0.531261	0.122829	0.601437	0.613437	0.353253	0.756732	0.762334	0.819404	0.676074	0.718492	0.640683	0.803313	0.744786	0.687484	0.447104	0.734367		intergenic	-0.287263	6.57186e-05	0.0081708	6.09955e-05	0.00595655
8:106290539	cg25705167	0.523456	0.449029	0.421081	0.4438	0.379807	0.191998	0.281342	0.525045	0.475553	0.100617	0.348116	0.261605	0.204086	0.57062	0.527752	0.205226	0.778546	0.683268	0.585176	0.620751	0.556961	0.651324	0.654913	0.677872	0.669944	0.369321	0.653195		intergenic	-0.283874	6.57186e-05	0.0081708	1.28043e-05	0.00265003
17:70417517	cg11031221	0.631742	0.608521	0.734457	0.732217	0.750754	0.367527	0.651175	0.819361	0.677705	0.702674	0.162245	0.55826	0.185452	0.723649	0.756096	0.211656	0.87043	0.781592	0.876949	0.909509	0.861566	0.831776	0.924122	0.854592	0.851393	0.579593	0.862436	LINC00673	Body	-0.282843	6.57186e-05	0.0081708	0.000981928	0.0252235
19:32842514	cg01213463	0.513725	0.539401	0.668231	0.647374	0.657243	0.282537	0.629222	0.700141	0.628338	0.552495	0.138009	0.555122	0.215739	0.61073	0.655664	0.407559	0.695442	0.90993	0.790877	0.850056	0.785537	0.860083	0.787757	0.79811	0.783193	0.525096	0.806776	ZNF507;ZNF507	5'UTR;5'UTR	-0.28168	6.57186e-05	0.0081708	0.000102245	0.00782049
12:92987767	cg03926552	0.683909	0.582338	0.67448	0.79402	0.680624	0.411678	0.667422	0.82654	0.732472	0.656705	0.271522	0.601215	0.0790751	0.663249	0.772604	0.390254	0.903052	0.869185	0.898949	0.874736	0.837292	0.816089	0.868238	0.924058	0.875808	0.593007	0.874156		intergenic	-0.28115	6.57186e-05	0.0081708	0.000480197	0.0174292
11:13781795	cg03773180	0.648059	0.69848	0.741913	0.772676	0.662056	0.315415	0.662765	0.85028	0.757059	0.634022	0.242769	0.629734	0.343454	0.676588	0.728904	0.495572	0.898587	0.891593	0.878296	0.935773	0.84952	0.902146	0.911765	0.938237	0.859512	0.616234	0.896159		intergenic	-0.279925	6.57186e-05	0.0081708	9.86139e-05	0.0076707
8:102193327	cg06626315	0.54049	0.592046	0.647495	0.77287	0.667143	0.313047	0.664494	0.6691	0.780889	0.722264	0.159884	0.747504	0.269538	0.628296	0.818436	0.341116	0.853601	0.885916	0.834786	0.841002	0.901174	0.846936	0.903875	0.807297	0.887821	0.583413	0.86249		intergenic	-0.279077	6.57186e-05	0.0081708	0.000476987	0.0173764
6:21634892	cg01329761	0.340076	0.29614	0.330622	0.503388	0.363277	0.209658	0.263601	0.444707	0.461079	0.375067	0.0708406	0.368116	0.245101	0.41561	0.455775	0.193852	0.535144	0.802237	0.656406	0.5347	0.502503	0.640425	0.584276	0.647046	0.605848	0.333557	0.612065		intergenic	-0.278508	6.57186e-05	0.0081708	2.41785e-06	0.00110483
14:90990086	cg10108710	0.543194	0.588877	0.648183	0.722228	0.531426	0.330014	0.585422	0.631557	0.617536	0.681234	0.149498	0.541322	0.327794	0.626073	0.589441	0.582964	0.90367	0.889257	0.900577	0.751754	0.78571	0.852835	0.731105	0.691744	0.882769	0.543548	0.821047		intergenic	-0.277499	6.57186e-05	0.0081708	3.535e-05	0.00448076
3:54069178	cg12769607	0.61936	0.618161	0.659505	0.69942	0.678888	0.465511	0.63501	0.842633	0.716151	0.606694	0.29027	0.64674	0.324831	0.655881	0.719124	0.330677	0.874396	0.906194	0.860869	0.892435	0.850274	0.938746	0.862275	0.868337	0.782436	0.594303	0.870662		intergenic	-0.276359	6.57186e-05	0.0081708	3.69987e-05	0.0045806
9:80499394	cg11523786	0.561525	0.577039	0.621277	0.652027	0.633655	0.320161	0.541201	0.73565	0.576009	0.265826	0.202015	0.649501	0.309772	0.623463	0.696436	0.388416	0.717106	0.850339	0.844205	0.794093	0.784862	0.850589	0.802037	0.761021	0.772246	0.522123	0.797389	GNAQ	Body	-0.275266	6.57186e-05	0.0081708	7.88847e-05	0.00681965
7:143089383	cg18793458	0.143374	0.196817	0.191239	0.207758	0.13129	0.124198	0.11165	0.23022	0.17302	0.333377	0.0796988	0.303528	0.225109	0.127536	0.153573	0.168839	0.419448	0.498763	0.473616	0.520754	0.531243	0.32888	0.408265	0.489881	0.418083	0.181327	0.454326	EPHA1	Body	-0.272999	6.57186e-05	0.0081708	1.24559e-09	2.19174e-05
3:64907835	cg27308177	0.482392	0.617638	0.655656	0.84943	0.7689	0.479336	0.551993	0.741764	0.727915	0.6212	0.406193	0.671265	0.45548	0.72386	0.660164	0.724045	0.909044	0.894546	0.928579	0.927278	0.917089	0.846524	0.911031	0.89548	0.923794	0.633577	0.905929	ADAMTS9-AS2;MIR548A2	Body;Body	-0.272353	6.57186e-05	0.0081708	1.94042e-06	0.000991113
7:29304984	cg15030712	0.653565	0.561651	0.623685	0.743113	0.720683	0.390339	0.663473	0.749332	0.750182	0.637664	0.243195	0.609498	0.101316	0.613881	0.818536	0.49974	0.858274	0.760564	0.878015	0.844525	0.874501	0.871706	0.874181	0.885115	0.86896	0.586241	0.857316	CHN2	Body	-0.271075	6.57186e-05	0.0081708	0.00043031	0.0164821
10:64193068	cg14701867	0.421179	0.327037	0.477097	0.592656	0.528779	0.22759	0.525803	0.637541	0.574497	0.521175	0.0719299	0.503563	0.0999748	0.553225	0.582538	0.332805	0.652117	0.608725	0.71468	0.737871	0.698202	0.747108	0.762476	0.735208	0.680207	0.436087	0.704066	ZNF365;ZNF365	Body;Body	-0.267979	6.57186e-05	0.0081708	0.000185125	0.0106213
10:127661992	cg21342383	0.741768	0.714515	0.832459	0.843008	0.805508	0.38634	0.768567	0.882087	0.765861	0.766137	0.299544	0.663666	0.0701605	0.752261	0.836435	0.343767	0.930444	0.944766	0.901891	0.929895	0.91988	0.93208	0.937479	0.920005	0.881937	0.654505	0.922042	FANK1-AS1;FANK1	TSS200;Body	-0.267537	6.57186e-05	0.0081708	0.00315624	0.0455627
14:103660788	cg19899806	0.754879	0.726421	0.829908	0.889313	0.796354	0.352696	0.766385	0.846053	0.883773	0.519824	0.158519	0.671832	0.119309	0.753184	0.879585	0.393051	0.910541	0.932203	0.909446	0.885527	0.942729	0.89493	0.9161	0.909772	0.923137	0.646318	0.913821		intergenic	-0.267503	6.57186e-05	0.0081708	0.00521238	0.0588009
4:38859706	cg02221520	0.610027	0.549054	0.616888	0.690799	0.608728	0.402786	0.648488	0.705799	0.672506	0.585871	0.166682	0.558855	0.0731909	0.637492	0.71168	0.37913	0.785954	0.87139	0.812849	0.819227	0.853981	0.705912	0.842098	0.781545	0.779759	0.538623	0.805857	TLR6	TSS1500	-0.267234	6.57186e-05	0.0081708	0.000421346	0.016316
8:22817176	cg02505943	0.45665	0.52082	0.653609	0.773463	0.678105	0.354744	0.465015	0.560265	0.728587	0.581482	0.372295	0.718745	0.491826	0.645177	0.551095	0.642507	0.885872	0.895495	0.86519	0.770569	0.863066	0.779868	0.854315	0.849598	0.805757	0.574649	0.841081		intergenic	-0.266432	6.57186e-05	0.0081708	3.17857e-06	0.0012816
4:169632391	cg08805869	0.259601	0.351879	0.231926	0.35555	0.381859	0.337594	0.196039	0.462066	0.362412	0.0979076	0.277223	0.422566	0.201405	0.37191	0.486689	0.471647	0.480785	0.697205	0.589869	0.50148	0.69371	0.582812	0.534475	0.613266	0.66043	0.329267	0.594892	PALLD;PALLD;PALLD	Body;Body;Body	-0.265625	6.57186e-05	0.0081708	1.86043e-06	0.000980334
11:26969239	cg07559224	0.660168	0.613219	0.751472	0.731758	0.750761	0.410905	0.622059	0.800915	0.703503	0.491946	0.304926	0.617159	0.350736	0.707678	0.748916	0.321582	0.862459	0.850155	0.842008	0.860183	0.837399	0.925314	0.931505	0.868336	0.79384	0.599232	0.863467		intergenic	-0.264235	6.57186e-05	0.0081708	0.000133097	0.00895882
7:17314686	cg20849146	0.296353	0.334429	0.317018	0.445336	0.36879	0.177332	0.314396	0.502594	0.373101	0.291773	0.188042	0.445866	0.134399	0.341955	0.43188	0.265513	0.579313	0.597993	0.573951	0.595448	0.634172	0.500824	0.655347	0.58316	0.593831	0.326799	0.590449		intergenic	-0.26365	6.57186e-05	0.0081708	2.08754e-07	0.00032789
3:149033048	cg13010939	0.34872	0.466407	0.626865	0.671162	0.669486	0.362305	0.639255	0.603809	0.743783	0.639503	0.173424	0.631976	0.401855	0.697148	0.686525	0.49264	0.745443	0.774636	0.882213	0.802266	0.855366	0.742993	0.88358	0.768096	0.897868	0.553429	0.81694		intergenic	-0.263511	6.57186e-05	0.0081708	0.000102741	0.00783657
13:81043670	cg19912737	0.662445	0.671251	0.683604	0.699774	0.706937	0.317958	0.568597	0.852125	0.610005	0.71063	0.425484	0.657738	0.351602	0.751188	0.765943	0.62266	0.839624	0.942597	0.853954	0.927603	0.900616	0.886432	0.896278	0.896113	0.880174	0.628621	0.891488		intergenic	-0.262867	6.57186e-05	0.0081708	2.67792e-05	0.00389624
12:123762934	cg24760187	0.362336	0.360183	0.41184	0.461965	0.475334	0.399252	0.365177	0.505196	0.35675	0.431768	0.437596	0.623411	0.386096	0.422692	0.428247	0.437079	0.68776	0.69512	0.669811	0.688671	0.69805	0.778464	0.717398	0.614377	0.675696	0.429058	0.691705		intergenic	-0.262648	6.57186e-05	0.0081708	3.23781e-10	1.19333e-05
1:209583161	cg16975235	0.74186	0.771924	0.786986	0.856081	0.692236	0.315765	0.720931	0.79709	0.780099	0.548925	0.163893	0.614782	0.124573	0.697258	0.795263	0.532622	0.885914	0.880357	0.815408	0.921343	0.870505	0.894041	0.93099	0.878762	0.868748	0.621268	0.882896		intergenic	-0.261628	6.57186e-05	0.0081708	0.00264028	0.0416822
1:204026649	cg13007015	0.691396	0.739312	0.766467	0.76775	0.774615	0.433379	0.706541	0.881969	0.7922	0.806294	0.20953	0.620363	0.363639	0.735873	0.834296	0.532291	0.942022	0.878825	0.925625	0.946361	0.926244	0.93469	0.953479	0.915892	0.915012	0.665995	0.926461		intergenic	-0.260466	6.57186e-05	0.0081708	0.000432505	0.0165259
2:161156221	cg17327171	0.560737	0.590101	0.67929	0.718771	0.664476	0.549897	0.663922	0.778831	0.657747	0.547955	0.397636	0.648338	0.252166	0.625454	0.722481	0.305189	0.778585	0.828538	0.856599	0.876106	0.864296	0.882968	0.837584	0.814737	0.843763	0.585187	0.842575	RBMS1;RBMS1	Body;Body	-0.257388	6.57186e-05	0.0081708	4.01038e-05	0.00477708
2:27234094	cg11905045	0.549051	0.600535	0.684589	0.699492	0.596587	0.394611	0.648471	0.757323	0.712262	0.626119	0.270243	0.542118	0.361556	0.65339	0.680272	0.458094	0.889762	0.728415	0.809728	0.856473	0.845688	0.884416	0.847707	0.797226	0.834484	0.57717	0.832655	MAPRE3	5'UTR	-0.255486	6.57186e-05	0.0081708	2.41671e-05	0.00369121
6:7692706	cg17841979	0.760299	0.677019	0.727108	0.75833	0.69979	0.466125	0.741796	0.858034	0.749334	0.626282	0.342771	0.639786	0.336271	0.668821	0.745403	0.347313	0.895945	0.918953	0.88409	0.905998	0.884068	0.908861	0.901894	0.891872	0.807898	0.63403	0.888842		intergenic	-0.254812	6.57186e-05	0.0081708	0.000167421	0.0101111
14:22384164	cg03262870	0.612868	0.617273	0.735449	0.796972	0.757682	0.368937	0.71891	0.773899	0.690227	0.742955	0.200058	0.634229	0.393724	0.704811	0.720158	0.33313	0.790504	0.875748	0.850462	0.915246	0.934572	0.843291	0.875531	0.859987	0.845852	0.61258	0.865688		intergenic	-0.253108	6.57186e-05	0.0081708	0.000513381	0.0180236
16:28554443	cg26268822	0.335841	0.243541	0.326691	0.379434	0.376944	0.341759	0.259531	0.407281	0.318722	0.326332	0.376974	0.427242	0.382034	0.411798	0.272577	0.510243	0.594971	0.68239	0.669236	0.515402	0.742996	0.536669	0.60113	0.631298	0.500035	0.356059	0.608236		intergenic	-0.252177	6.57186e-05	0.0081708	2.37621e-08	0.000112239
2:217291598	cg02733105	0.589045	0.668984	0.723129	0.784378	0.695461	0.372533	0.647517	0.797491	0.707766	0.712712	0.217692	0.631068	0.357269	0.668843	0.726867	0.572417	0.869123	0.906851	0.794467	0.852393	0.842476	0.937403	0.903898	0.879499	0.834062	0.617073	0.868908	SMARCAL1;SMARCAL1	Body;Body	-0.251835	6.57186e-05	0.0081708	0.000170176	0.010189
5:169600466	cg17008819	0.319216	0.559121	0.476413	0.59811	0.576759	0.29323	0.474232	0.639163	0.53066	0.60889	0.137587	0.61103	0.397053	0.599519	0.533523	0.461342	0.762346	0.869755	0.769138	0.740473	0.677276	0.616111	0.876306	0.682039	0.664484	0.48849	0.73977		intergenic	-0.251279	6.57186e-05	0.0081708	7.00105e-05	0.00640957
9:20732340	cg21947221	0.588624	0.606604	0.64097	0.69272	0.699801	0.479589	0.613892	0.767517	0.716128	0.538972	0.378272	0.635715	0.406181	0.646609	0.73758	0.369597	0.83706	0.952254	0.889725	0.824941	0.87587	0.888135	0.771971	0.74195	0.827671	0.594923	0.845509	FOCAD	Body	-0.250585	6.57186e-05	0.0081708	1.36735e-05	0.0027366
12:8219020	cg04499514	0.674737	0.714265	0.640857	0.792315	0.610608	0.465727	0.687052	0.755544	0.712049	0.752227	0.29993	0.694392	0.152992	0.660268	0.663166	0.577393	0.874714	0.886345	0.878736	0.900259	0.876029	0.761955	0.899125	0.879237	0.841174	0.615845	0.866397	C3AR1	TSS200	-0.250552	6.57186e-05	0.0081708	0.000302053	0.0137163
10:127751268	cg01898056	0.672421	0.568721	0.776827	0.82329	0.735729	0.422028	0.653804	0.747048	0.77867	0.625518	0.241132	0.634419	0.199828	0.695789	0.765535	0.433422	0.853919	0.845204	0.892414	0.880477	0.890674	0.847584	0.839993	0.89186	0.806762	0.610886	0.860988	ADAM12;ADAM12;ADAM12;ADAM12;ADAM12	Body;Body;Body;Body;Body	-0.250101	6.57186e-05	0.0081708	0.000782139	0.0223836
3:192551163	cg05854298	0.529031	0.680413	0.817612	0.791462	0.654016	0.413494	0.504423	0.783299	0.7069	0.587849	0.312101	0.617914	0.388832	0.68739	0.649178	0.776745	0.895086	0.884103	0.883353	0.831698	0.881417	0.888009	0.864065	0.880722	0.798712	0.618791	0.867463	MB21D2	Body	-0.248671	6.57186e-05	0.0081708	8.12657e-05	0.00692923
13:74001264	cg07626917	0.607373	0.562064	0.721737	0.709699	0.623522	0.37793	0.524236	0.717367	0.689418	0.41181	0.239622	0.607209	0.291243	0.644059	0.675795	0.352737	0.719203	0.886405	0.726244	0.798937	0.749749	0.777196	0.879631	0.880767	0.736914	0.547239	0.795005		intergenic	-0.247766	6.57186e-05	0.0081708	0.000235301	0.0120258
10:3509758	cg08698943	0.781809	0.71409	0.739596	0.833381	0.772339	0.441781	0.775142	0.892138	0.797146	0.704295	0.347486	0.652654	0.232445	0.781623	0.878808	0.532658	0.908402	0.89178	0.918701	0.946453	0.941252	0.923304	0.96464	0.926939	0.925058	0.679837	0.927392		intergenic	-0.247555	6.57186e-05	0.0081708	0.000899155	0.0241131
12:103025228	cg23083474	0.650421	0.710545	0.793078	0.850243	0.699556	0.470498	0.778764	0.880774	0.757476	0.707784	0.263619	0.65236	0.275707	0.762418	0.825681	0.615366	0.894476	0.946572	0.88962	0.946585	0.907274	0.926121	0.965348	0.861478	0.903081	0.668393	0.915617		intergenic	-0.247224	6.57186e-05	0.0081708	0.000649778	0.0203018
22:46924295	cg12122408	0.823105	0.697501	0.799106	0.846896	0.683488	0.442202	0.763275	0.909033	0.767859	0.660984	0.432659	0.553904	0.292386	0.793293	0.822004	0.787295	0.947839	0.972168	0.916229	0.966081	0.9416	0.92412	0.958043	0.870133	0.954552	0.692187	0.938974	CELSR1	Body	-0.246787	6.57186e-05	0.0081708	0.000369883	0.0151994
12:71950838	cg15671529	0.779504	0.688415	0.830827	0.847463	0.790555	0.458141	0.80324	0.91599	0.838957	0.807309	0.278306	0.715814	0.361832	0.827692	0.884402	0.295496	0.945861	0.926325	0.936631	0.944589	0.923648	0.912657	0.95922	0.965189	0.960906	0.695247	0.94167	LGR5;LGR5;LGR5;LGR5	Body;Body;Body;Body	-0.246423	6.57186e-05	0.0081708	0.002651	0.0417601
8:74705994	cg27223534	0.629661	0.569693	0.688801	0.713017	0.695546	0.468196	0.639432	0.847218	0.752255	0.63663	0.24611	0.655316	0.244927	0.748933	0.785568	0.715172	0.806171	0.864986	0.892873	0.861086	0.90681	0.890251	0.896047	0.866121	0.877942	0.62728	0.873587	UBE2W;UBE2W;UBE2W;UBE2W;UBE2W;UBE2W	3'UTR;3'UTR;Body;Body;Body;Body	-0.246308	6.57186e-05	0.0081708	0.000341976	0.0146242
6:145491751	cg11504012	0.429308	0.515785	0.437778	0.499185	0.436386	0.429183	0.319392	0.511206	0.408369	0.590013	0.387691	0.508896	0.619327	0.44956	0.405523	0.525834	0.7425	0.760428	0.672154	0.76464	0.705629	0.614061	0.775304	0.740417	0.640744	0.46709	0.712875		intergenic	-0.245786	6.57186e-05	0.0081708	2.29194e-08	0.000110273
13:107028857	cg23773496	0.545858	0.548669	0.599555	0.679632	0.635618	0.382787	0.622943	0.641387	0.639024	0.542724	0.308661	0.580207	0.0522295	0.543203	0.574703	0.282671	0.706013	0.76299	0.699625	0.8929	0.808668	0.784624	0.77255	0.733647	0.649919	0.511242	0.756771	LINC00460	TSS200	-0.245529	6.57186e-05	0.0081708	0.000421179	0.0163129
18:25763803	cg13906433	0.600739	0.624141	0.742707	0.740257	0.653771	0.412471	0.583775	0.802143	0.653455	0.614301	0.302121	0.629693	0.430603	0.686337	0.677435	0.621042	0.841114	0.92702	0.874564	0.880654	0.89606	0.789988	0.878882	0.81123	0.802699	0.610937	0.855801		intergenic	-0.244864	6.57186e-05	0.0081708	1.66822e-05	0.00304071
8:11720161	cg01002857	0.79177	0.648476	0.822644	0.839133	0.753403	0.466494	0.795586	0.917452	0.827789	0.727515	0.481142	0.645367	0.154863	0.747217	0.889951	0.58229	0.973596	0.924874	0.920631	0.957274	0.894097	0.935973	0.952269	0.944417	0.938609	0.693193	0.937971	CTSB;CTSB;CTSB;CTSB;CTSB	5'UTR;5'UTR;5'UTR;5'UTR;5'UTR	-0.244778	6.57186e-05	0.0081708	0.00118425	0.0277292
11:68310393	cg10976024	0.431908	0.579295	0.560592	0.682615	0.610872	0.292381	0.518174	0.670865	0.585143	0.507936	0.135098	0.56323	0.322508	0.541467	0.570849	0.498513	0.68876	0.75001	0.780592	0.781947	0.83012	0.672341	0.729987	0.788519	0.718715	0.504465	0.748999	PPP6R3;PPP6R3;PPP6R3;PPP6R3;PPP6R3;PPP6R3	Body;Body;Body;Body;Body;Body	-0.244534	6.57186e-05	0.0081708	6.70727e-05	0.00626067
3:15311154	cg03495084	0.770703	0.636027	0.743454	0.824315	0.714477	0.404281	0.693708	0.860298	0.768624	0.689303	0.515909	0.570115	0.233885	0.731971	0.831179	0.451336	0.85267	0.938855	0.92552	0.89678	0.901551	0.862288	0.936813	0.869722	0.882277	0.652474	0.896275	SH3BP5;SH3BP5	Body;Body	-0.243801	6.57186e-05	0.0081708	0.000422034	0.0163274
1:32701825	cg25900515	0.44951	0.6526	0.64406	0.640833	0.569331	0.457235	0.485465	0.666018	0.646877	0.481516	0.289783	0.590599	0.379843	0.64275	0.686276	0.370885	0.685717	0.744246	0.869706	0.767138	0.721621	0.847377	0.850622	0.81661	0.757498	0.540849	0.784504	MTMR9LP	Body	-0.243655	6.57186e-05	0.0081708	1.65077e-05	0.00302948
2:146502809	cg13394991	0.613713	0.624941	0.647459	0.662023	0.593673	0.362509	0.597749	0.736636	0.646507	0.617453	0.338605	0.601018	0.106469	0.643847	0.6611	0.514272	0.837782	0.759463	0.718845	0.89158	0.790723	0.811595	0.846293	0.780213	0.794678	0.560498	0.803464		intergenic	-0.242965	6.57186e-05	0.0081708	0.000211134	0.0113577
6:41885377	cg18884670	0.5961	0.527496	0.719906	0.698786	0.69082	0.277847	0.660144	0.715912	0.664428	0.714332	0.0848722	0.572701	0.315366	0.714676	0.741319	0.323699	0.798631	0.722566	0.785696	0.850978	0.829943	0.803062	0.835246	0.801725	0.822597	0.56365	0.805605	MED20;MED20;MED20;MED20;MED20	Body;Body;Body;5'UTR;5'UTR	-0.241955	6.57186e-05	0.0081708	0.00179123	0.0342728
17:62744534	cg24361586	0.663016	0.699022	0.75089	0.74596	0.821529	0.481303	0.773148	0.882483	0.709633	0.763446	0.278862	0.72557	0.334881	0.783438	0.799326	0.549232	0.911624	0.878534	0.913944	0.911435	0.928777	0.927533	0.936044	0.896329	0.9242	0.672609	0.914269		intergenic	-0.24166	6.57186e-05	0.0081708	0.000403954	0.0159381
3:145883216	cg03839477	0.794401	0.770846	0.881149	0.871464	0.770262	0.393892	0.784713	0.941262	0.915182	0.764542	0.275517	0.715247	0.312319	0.838024	0.891895	0.46059	0.966668	0.95472	0.962687	0.948058	0.944144	0.927939	0.973517	0.952434	0.945322	0.711332	0.952832		intergenic	-0.241501	6.57186e-05	0.0081708	0.00357653	0.0485421
12:15105536	cg13100668	0.376001	0.496631	0.50492	0.533198	0.562772	0.340824	0.439609	0.622128	0.501914	0.501599	0.136294	0.527947	0.135408	0.546767	0.574324	0.39334	0.695272	0.812656	0.662741	0.679143	0.784825	0.623251	0.677575	0.664885	0.613535	0.449605	0.690431	ARHGDIB	5'UTR	-0.240827	6.57186e-05	0.0081708	9.34237e-05	0.00745745
3:11178758	cg25677394	0.784175	0.751267	0.792812	0.852218	0.723234	0.477931	0.798298	0.819556	0.798987	0.663702	0.44622	0.631059	0.393074	0.802161	0.871545	0.575284	0.949391	0.966277	0.953036	0.948519	0.926022	0.954767	0.939599	0.865383	0.93293	0.698845	0.937325	HRH1	TSS200	-0.23848	6.57186e-05	0.0081708	0.000118402	0.0084307
18:72782810	cg15738473	0.786323	0.649046	0.826459	0.873131	0.799028	0.486107	0.778834	0.887518	0.847125	0.673734	0.385477	0.75574	0.207884	0.804414	0.867266	0.57123	0.951938	0.947642	0.939488	0.970256	0.880852	0.911769	0.961094	0.948875	0.926314	0.699957	0.937581		intergenic	-0.237624	6.57186e-05	0.0081708	0.00155462	0.0318636
15:63104658	cg13976508	0.307476	0.463821	0.388687	0.46078	0.457803	0.359696	0.428985	0.61843	0.401184	0.579045	0.355288	0.544255	0.551073	0.418145	0.437773	0.398245	0.690954	0.801899	0.695588	0.628461	0.73631	0.629029	0.646127	0.592817	0.7336	0.448168	0.683865	TLN2	Body	-0.235697	6.57186e-05	0.0081708	3.3745e-07	0.000421793
1:114575758	cg12989015	0.725579	0.708651	0.723899	0.777882	0.728757	0.39351	0.693237	0.806615	0.730728	0.606981	0.334889	0.627251	0.231974	0.678452	0.762757	0.467582	0.888808	0.871163	0.820684	0.8644	0.863003	0.875293	0.906904	0.850735	0.803475	0.624922	0.860496		intergenic	-0.235575	6.57186e-05	0.0081708	0.000549021	0.018648
16:67311203	cg21491100	0.382652	0.421834	0.520921	0.630034	0.575058	0.300741	0.510507	0.433689	0.51517	0.485629	0.115676	0.485338	0.27078	0.516334	0.581066	0.325429	0.730356	0.719937	0.665593	0.662803	0.68763	0.643161	0.702294	0.678034	0.607025	0.441929	0.677426	PLEKHG4	TSS1500	-0.235497	6.57186e-05	0.0081708	3.69583e-05	0.00457794
5:33050111	cg25642955	0.651527	0.656344	0.740886	0.749808	0.760433	0.394447	0.75674	0.831937	0.790639	0.747572	0.217964	0.654408	0.31955	0.80175	0.812122	0.3794	0.844187	0.887491	0.852057	0.928834	0.857113	0.900619	0.897224	0.888321	0.826151	0.641595	0.875777		intergenic	-0.234182	6.57186e-05	0.0081708	0.00196019	0.035836
14:80051223	cg11301505	0.379247	0.480741	0.517316	0.530225	0.495968	0.275195	0.508655	0.505496	0.528453	0.433157	0.154124	0.45428	0.183279	0.522808	0.534481	0.333749	0.696429	0.734597	0.600656	0.695634	0.670203	0.757361	0.696518	0.566533	0.53357	0.427323	0.661278	NRXN3;NRXN3;NRXN3;NRXN3;NRXN3;NRXN3	Body;Body;Body;Body;Body;Body	-0.233955	6.57186e-05	0.0081708	4.2999e-05	0.00495349
12:121803106	cg11653127	0.593923	0.515418	0.599618	0.622626	0.551994	0.456196	0.299174	0.545346	0.595807	0.404804	0.342284	0.615741	0.478303	0.592325	0.584265	0.676047	0.839993	0.683018	0.766792	0.637094	0.774167	0.861827	0.793396	0.780655	0.735163	0.529617	0.763567		intergenic	-0.23395	6.57186e-05	0.0081708	5.591e-06	0.00173376
19:16390216	cg14435903	0.167049	0.221095	0.251117	0.354278	0.355423	0.129641	0.261361	0.367126	0.299957	0.288975	0.0509422	0.345057	0.083412	0.391048	0.35031	0.101937	0.46633	0.575084	0.388809	0.424353	0.541359	0.530573	0.434314	0.500314	0.500254	0.251171	0.484599		intergenic	-0.233428	6.57186e-05	0.0081708	7.81249e-06	0.00203405
15:67054877	cg18778196	0.220291	0.23841	0.307977	0.431765	0.327861	0.179836	0.275856	0.303576	0.324498	0.142806	0.104713	0.364669	0.0876355	0.37547	0.353021	0.210716	0.485409	0.547621	0.569542	0.45184	0.385166	0.484812	0.494225	0.532746	0.535964	0.265569	0.498592	SMAD6;SMAD6;SMAD6	Body;Body;Body	-0.233023	6.57186e-05	0.0081708	1.81458e-06	0.000969363
12:27178285	cg21265996	0.598371	0.609769	0.599218	0.671267	0.582411	0.359198	0.496675	0.634613	0.557387	0.368314	0.322157	0.577245	0.368887	0.650279	0.581641	0.449333	0.749362	0.815171	0.69178	0.81288	0.666057	0.79809	0.816977	0.766755	0.719646	0.526673	0.759635	MED21;MED21;MED21;MED21	Body;Body;Body;Body	-0.232962	6.57186e-05	0.0081708	1.00573e-05	0.00232775
8:126557912	cg01456831	0.770423	0.825985	0.838639	0.850778	0.762866	0.521115	0.756325	0.907703	0.763056	0.751943	0.405963	0.631632	0.31055	0.776805	0.825285	0.413792	0.936979	0.909015	0.896165	0.937832	0.944213	0.922521	0.952958	0.930159	0.915568	0.694554	0.927268		intergenic	-0.232714	6.57186e-05	0.0081708	0.000952573	0.0248489
2:182931518	cg19964826	0.664908	0.670571	0.815474	0.861581	0.813807	0.515058	0.780145	0.913218	0.846606	0.826937	0.376521	0.770461	0.367498	0.820028	0.830482	0.434714	0.924155	0.94478	0.946809	0.943429	0.95686	0.897687	0.958211	0.942729	0.94013	0.706751	0.939421	PPP1R1C;PPP1R1C;PPP1R1C;PPP1R1C;PPP1R1C	Body;Body;Body;Body;Body	-0.232671	6.57186e-05	0.0081708	0.000972041	0.0250897
15:64243160	cg07538114	0.738636	0.681995	0.819611	0.845027	0.778191	0.393953	0.753119	0.867128	0.851283	0.774014	0.256844	0.74527	0.324804	0.775398	0.851404	0.435475	0.89964	0.914463	0.925301	0.90106	0.918622	0.862536	0.937134	0.926613	0.933441	0.68076	0.913201	DAPK2	Body	-0.232441	6.57186e-05	0.0081708	0.00267635	0.0419579
13:26475877	cg03336270	0.46248	0.551931	0.530974	0.702327	0.677729	0.43414	0.582605	0.711935	0.603009	0.523858	0.17373	0.673301	0.196749	0.624405	0.650074	0.329982	0.842959	0.705482	0.755219	0.733318	0.7718	0.73078	0.768108	0.731544	0.792723	0.526827	0.759104	ATP8A2	Body	-0.232277	6.57186e-05	0.0081708	0.000534738	0.0184255
1:153538406	cg13997435	0.640922	0.608943	0.672484	0.711747	0.680674	0.422038	0.63573	0.729049	0.698124	0.680622	0.28978	0.580936	0.0787145	0.687082	0.748575	0.424705	0.85947	0.775788	0.810659	0.81472	0.826383	0.758918	0.923797	0.731225	0.808825	0.580633	0.812198	S100A2	TSS200	-0.231566	6.57186e-05	0.0081708	0.00141423	0.0303493
9:132251896	cg05958900	0.552121	0.647234	0.67718	0.636358	0.588833	0.312453	0.401872	0.583822	0.534696	0.418198	0.313408	0.612907	0.222509	0.645308	0.649028	0.490927	0.727209	0.766694	0.825147	0.805709	0.670681	0.728252	0.793971	0.732244	0.686292	0.517928	0.748467	LINC00963	Body	-0.230538	6.57186e-05	0.0081708	0.000114951	0.00830718
12:7104184	cg19434937	0.463622	0.517837	0.633444	0.69148	0.601824	0.338059	0.604901	0.610783	0.596249	0.583129	0.181586	0.57089	0.324812	0.576601	0.64335	0.585784	0.784012	0.684685	0.742222	0.694244	0.829396	0.766971	0.758185	0.850805	0.749702	0.532772	0.762247	LPCAT3	Body	-0.229475	6.57186e-05	0.0081708	8.80093e-05	0.00724522
10:50777399	cg04822644	0.640936	0.740279	0.793424	0.805805	0.714584	0.480747	0.795553	0.740836	0.750383	0.692805	0.281278	0.578464	0.273072	0.716565	0.821141	0.441086	0.896429	0.848529	0.871562	0.860017	0.915682	0.871181	0.908381	0.817856	0.839905	0.641685	0.869949		intergenic	-0.228264	6.57186e-05	0.0081708	0.00108658	0.0265875
16:57844416	cg19025804	0.745882	0.747404	0.809802	0.883274	0.748104	0.58391	0.807931	0.902976	0.839649	0.706387	0.368066	0.66426	0.250466	0.76561	0.84424	0.544677	0.947956	0.907927	0.921596	0.93886	0.923095	0.957048	0.940455	0.921958	0.89297	0.70079	0.927985	LOC388282	TSS200	-0.227195	6.57186e-05	0.0081708	0.00123238	0.0283218
20:43169720	cg24047921	0.751549	0.677229	0.734515	0.77135	0.765943	0.480981	0.769475	0.854376	0.793469	0.702504	0.514549	0.6659	0.306237	0.689769	0.768211	0.459974	0.904453	0.918873	0.879925	0.889487	0.901443	0.874921	0.928843	0.919851	0.847755	0.669127	0.896172	PKIG;PKIG;PKIG;PKIG	5'UTR;5'UTR;5'UTR;5'UTR	-0.227045	6.57186e-05	0.0081708	0.000175745	0.0103486
15:33228636	cg19370065	0.261069	0.142949	0.188962	0.300076	0.408337	0.183482	0.36401	0.285652	0.259603	0.468128	0.217305	0.391914	0.378435	0.329049	0.404981	0.292067	0.424898	0.506416	0.489055	0.520513	0.609654	0.516989	0.547347	0.533832	0.631237	0.304751	0.531105	FMN1;FMN1	Body;Body	-0.226354	6.57186e-05	0.0081708	1.28979e-06	0.000824128
19:13962320	cg27534974	0.690645	0.626903	0.743281	0.797012	0.705366	0.445519	0.768463	0.852872	0.734329	0.669853	0.493295	0.605562	0.346057	0.721324	0.811955	0.426062	0.861352	0.872534	0.88031	0.922245	0.907963	0.867283	0.907692	0.821464	0.867028	0.652406	0.878652		intergenic	-0.226246	6.57186e-05	0.0081708	0.000199905	0.0110179
10:79261281	cg18612955	0.709424	0.740371	0.697919	0.786249	0.74277	0.477385	0.702116	0.827742	0.708793	0.638314	0.431116	0.619586	0.349957	0.679687	0.771566	0.426418	0.91435	0.863947	0.885383	0.855309	0.836485	0.877278	0.886754	0.898869	0.816793	0.644338	0.870574	KCNMA1;KCNMA1;KCNMA1;KCNMA1;KCNMA1;KCNMA1	Body;Body;Body;Body;Body;Body	-0.226236	6.57186e-05	0.0081708	0.000126108	0.00872031
19:40735429	cg12499963	0.466928	0.438901	0.46694	0.51559	0.44722	0.294767	0.401447	0.578511	0.483871	0.525186	0.214029	0.437673	0.0926259	0.461809	0.499241	0.262682	0.685006	0.761066	0.568067	0.612095	0.625903	0.605945	0.624498	0.676875	0.581994	0.411714	0.637939		intergenic	-0.226225	6.57186e-05	0.0081708	5.85817e-05	0.00583054
14:69162065	cg17370665	0.765405	0.696231	0.818118	0.799135	0.709904	0.465309	0.743225	0.876915	0.786223	0.677499	0.401587	0.703644	0.3527	0.744598	0.837135	0.428736	0.91804	0.925002	0.880151	0.916546	0.901804	0.92691	0.922514	0.839799	0.880516	0.675398	0.901254		intergenic	-0.225856	6.57186e-05	0.0081708	0.000584024	0.0192107
1:24349415	cg15414417	0.628726	0.658285	0.743685	0.749737	0.624017	0.387612	0.651097	0.781256	0.74337	0.648407	0.316239	0.598498	0.307307	0.690408	0.726683	0.61834	0.877409	0.877838	0.817635	0.820425	0.839797	0.865837	0.85041	0.875191	0.750581	0.617104	0.84168		intergenic	-0.224576	6.57186e-05	0.0081708	0.000228188	0.0118167
3:159338884	cg18124949	0.760568	0.772596	0.801514	0.845357	0.753568	0.410525	0.767271	0.882212	0.790008	0.758332	0.21163	0.729043	0.402595	0.757416	0.815666	0.480952	0.929804	0.94978	0.882329	0.939039	0.912013	0.867927	0.9169	0.884676	0.8911	0.683703	0.908174	IQCJ-SCHIP1;IQCJ-SCHIP1;SCHIP1;SCHIP1;SCHIP1	Body;Body;Body;Body;Body	-0.224471	6.57186e-05	0.0081708	0.00234444	0.0392155
3:109272842	cg09062705	0.34959	0.407116	0.562739	0.505209	0.442175	0.370162	0.296797	0.485892	0.470345	0.399961	0.455032	0.619374	0.39047	0.48194	0.490743	0.330394	0.620319	0.658101	0.686689	0.657056	0.654788	0.699647	0.775097	0.611355	0.620658	0.441121	0.664857		intergenic	-0.223735	6.57186e-05	0.0081708	2.94556e-07	0.00039125
6:41885345	cg25074817	0.675717	0.654403	0.800725	0.816226	0.816913	0.405877	0.778791	0.884629	0.872853	0.858449	0.150519	0.652905	0.44375	0.829117	0.870311	0.356572	0.901616	0.887803	0.920795	0.898271	0.908398	0.925699	0.907862	0.873169	0.900713	0.679235	0.902703	MED20;MED20;MED20;MED20;MED20	Body;Body;Body;5'UTR;5'UTR	-0.223468	6.57186e-05	0.0081708	0.00686652	0.0676884
4:30398896	cg23031701	0.318248	0.432548	0.418336	0.49842	0.350909	0.160476	0.218694	0.46942	0.464124	0.173109	0.147987	0.380717	0.235301	0.428485	0.442578	0.36211	0.625634	0.624507	0.499796	0.668759	0.494614	0.527161	0.575269	0.498725	0.590841	0.343841	0.567256		intergenic	-0.223415	6.57186e-05	0.0081708	3.20613e-05	0.00428011
17:1962236	cg23621097	0.750127	0.650239	0.769813	0.858414	0.791209	0.621752	0.792151	0.909848	0.753122	0.683454	0.623683	0.635329	0.50238	0.76333	0.839758	0.639915	0.96281	0.869217	0.947694	0.9603	0.965584	0.962626	0.952292	0.965627	0.938462	0.724033	0.947179	HIC1;HIC1	3'UTR;3'UTR	-0.223146	6.57186e-05	0.0081708	3.49694e-06	0.00134441
7:116346853	cg24197567	0.481894	0.668776	0.614625	0.636119	0.66809	0.348514	0.538321	0.722351	0.643357	0.670037	0.234887	0.607623	0.429873	0.620141	0.711732	0.64329	0.852145	0.723399	0.875482	0.811678	0.876841	0.717273	0.790106	0.777543	0.780144	0.577477	0.800512	MET;MET	Body;Body	-0.223036	6.57186e-05	0.0081708	0.000124551	0.00866156
18:48376127	cg17246060	0.35422	0.361348	0.330556	0.365495	0.343785	0.232993	0.348901	0.417451	0.346057	0.24239	0.217126	0.43992	0.282497	0.406803	0.459071	0.275443	0.744613	0.587376	0.44036	0.582944	0.609906	0.518033	0.561472	0.479102	0.533656	0.339004	0.56194		intergenic	-0.222937	6.57186e-05	0.0081708	5.6691e-07	0.000537915
8:61368286	cg25163442	0.705716	0.652157	0.756434	0.790904	0.745659	0.388691	0.719879	0.785196	0.727027	0.687989	0.227972	0.622774	0.324365	0.693011	0.712917	0.559936	0.836472	0.884494	0.82803	0.90049	0.826904	0.900019	0.857994	0.862636	0.789713	0.631289	0.854084		intergenic	-0.222794	6.57186e-05	0.0081708	0.00084216	0.0232848
18:20012686	cg18389854	0.596078	0.573316	0.722358	0.789702	0.719622	0.438637	0.713342	0.699111	0.74486	0.760658	0.249287	0.576233	0.336542	0.745672	0.742687	0.520866	0.85495	0.907067	0.775295	0.832267	0.836693	0.824949	0.892568	0.833021	0.82643	0.620561	0.842582		intergenic	-0.222021	6.57186e-05	0.0081708	0.000559414	0.0188305
1:224885306	cg01599560	0.559977	0.435657	0.645289	0.661312	0.675035	0.371707	0.634801	0.703278	0.589231	0.559364	0.236175	0.595705	0.195872	0.558772	0.674136	0.527604	0.850132	0.819851	0.728278	0.765953	0.776518	0.711071	0.736859	0.766832	0.678491	0.538995	0.759332	CNIH3	Body	-0.220337	6.57186e-05	0.0081708	0.000407031	0.0160052
16:48115640	cg01463644	0.810778	0.735436	0.843038	0.862267	0.762979	0.48045	0.801212	0.892893	0.836325	0.763273	0.319028	0.662048	0.32444	0.795904	0.869661	0.556388	0.891627	0.924215	0.913824	0.939159	0.908078	0.97215	0.943999	0.947975	0.895824	0.707257	0.926317		intergenic	-0.219059	6.57186e-05	0.0081708	0.00216859	0.0376998
13:102173110	cg16875568	0.389188	0.372237	0.271728	0.337038	0.304174	0.197208	0.369382	0.341834	0.377644	0.267116	0.334847	0.430023	0.276644	0.30766	0.395313	0.120608	0.59645	0.601303	0.492462	0.524602	0.496922	0.402652	0.578715	0.646302	0.494193	0.31829	0.537067	ITGBL1;ITGBL1;ITGBL1;ITGBL1	5'UTR;Body;Body;Body	-0.218777	6.57186e-05	0.0081708	6.96344e-07	0.000588502
3:111636305	cg20731121	0.211104	0.317137	0.311043	0.306705	0.311974	0.229009	0.223914	0.37797	0.239223	0.350085	0.19004	0.372003	0.347077	0.320144	0.406799	0.274007	0.378433	0.57229	0.479066	0.4642	0.607297	0.533951	0.542323	0.474908	0.606966	0.299265	0.517715	PHLDB2;PHLDB2;PHLDB2;PHLDB2	Body;Body;Body;Body	-0.21845	6.57186e-05	0.0081708	9.88618e-08	0.000238886
13:44875634	cg17736802	0.729042	0.721821	0.843739	0.914731	0.760236	0.54787	0.833784	0.910479	0.864803	0.744764	0.266308	0.715003	0.249911	0.840592	0.869194	0.621095	0.915355	0.916692	0.943643	0.924437	0.928325	0.945551	0.914291	0.954495	0.953829	0.714586	0.932958		intergenic	-0.218372	6.57186e-05	0.0081708	0.00432163	0.0535374
3:60622526	cg00658590	0.497557	0.47936	0.585612	0.662614	0.640831	0.40596	0.365293	0.630091	0.634895	0.545632	0.262574	0.610776	0.518086	0.550807	0.628754	0.692342	0.793168	0.772267	0.770465	0.675288	0.776549	0.759787	0.81479	0.721168	0.77877	0.544449	0.762472	FHIT;FHIT	5'UTR;5'UTR	-0.218023	6.57186e-05	0.0081708	2.30018e-05	0.0035973
3:183013324	cg04184394	0.81372	0.830977	0.782688	0.857257	0.753701	0.399703	0.765435	0.879489	0.817918	0.721205	0.244716	0.655704	0.185399	0.723951	0.878678	0.802073	0.899735	0.92409	0.899339	0.942777	0.901997	0.927385	0.925195	0.912791	0.879043	0.694538	0.912484	MCF2L2	Body	-0.217945	6.57186e-05	0.0081708	0.00725157	0.0695957
12:6616713	cg11762360	0.401065	0.407197	0.48275	0.356252	0.4653	0.270892	0.168068	0.374667	0.282061	0.218871	0.219839	0.35295	0.430402	0.453903	0.456971	0.363707	0.499883	0.639135	0.517215	0.482016	0.521169	0.706862	0.592118	0.644333	0.566375	0.356556	0.574345	NCAPD2	Body	-0.217789	6.57186e-05	0.0081708	7.65763e-06	0.00202039
3:130935933	cg20279192	0.692745	0.650442	0.727986	0.794038	0.773729	0.424943	0.699154	0.784133	0.810838	0.728817	0.320039	0.690878	0.250732	0.70155	0.758636	0.491129	0.808246	0.849501	0.883488	0.880274	0.896175	0.811718	0.919067	0.818804	0.882931	0.643737	0.861134	NEK11;NEK11	Body;Body	-0.217397	6.57186e-05	0.0081708	0.00132633	0.0293895
11:15919148	cg18195701	0.823857	0.784751	0.850979	0.852907	0.829079	0.461536	0.845728	0.921656	0.885109	0.726989	0.43485	0.699002	0.343397	0.806549	0.852972	0.468029	0.932454	0.963758	0.94941	0.948272	0.950124	0.940925	0.940515	0.94528	0.901547	0.724212	0.941365		intergenic	-0.217153	6.57186e-05	0.0081708	0.0022082	0.038087
11:24256765	cg25830628	0.502604	0.614551	0.570029	0.551311	0.604924	0.34514	0.434004	0.534856	0.53988	0.373662	0.402364	0.54641	0.397447	0.561672	0.500592	0.417695	0.710422	0.701435	0.659133	0.684325	0.730473	0.768334	0.678604	0.841023	0.608215	0.493571	0.709107		intergenic	-0.215536	6.57186e-05	0.0081708	1.29946e-06	0.000826458
1:111770274	cg26366091	0.748606	0.711063	0.793244	0.823416	0.786136	0.49532	0.743527	0.852517	0.785753	0.70919	0.396909	0.587059	0.115018	0.827534	0.841953	0.867032	0.879357	0.937919	0.904766	0.896621	0.914501	0.942998	0.931791	0.910074	0.854559	0.692767	0.908065	CHI3L2;CHI3L2	TSS200;TSS200	-0.215298	6.57186e-05	0.0081708	0.004655	0.0555745
1:220091399	cg15387671	0.80599	0.719475	0.731201	0.777239	0.689886	0.391575	0.694394	0.757289	0.713017	0.683666	0.3328	0.667318	0.229207	0.702279	0.770105	0.512764	0.867284	0.782021	0.859293	0.855977	0.878439	0.874942	0.832177	0.859085	0.851637	0.636138	0.851206	SLC30A10;SLC30A10;RNU5F-1	Body;Body;Body	-0.215068	6.57186e-05	0.0081708	0.00129338	0.0289963
3:114958926	cg05795109	0.726063	0.769068	0.844591	0.871738	0.810449	0.475092	0.849311	0.921182	0.802752	0.854241	0.322662	0.69743	0.399263	0.839299	0.881132	0.618204	0.906775	0.930441	0.939654	0.953463	0.952481	0.956725	0.975585	0.94615	0.939882	0.730155	0.944573		intergenic	-0.214418	6.57186e-05	0.0081708	0.00204783	0.0366168
19:40175047	cg23530486	0.280578	0.358729	0.481471	0.583975	0.474172	0.263407	0.53318	0.603475	0.45409	0.541576	0.0880431	0.410639	0.351742	0.517207	0.518951	0.274367	0.631559	0.651649	0.641404	0.60627	0.658758	0.654698	0.648254	0.592814	0.629935	0.420975	0.635038	LGALS17A	Body	-0.214063	6.57186e-05	0.0081708	0.000172459	0.0102591
16:65036435	cg21458849	0.579076	0.563959	0.673867	0.67841	0.589141	0.363762	0.606941	0.678962	0.654597	0.571255	0.311508	0.589382	0.292792	0.5896	0.693932	0.606434	0.686784	0.820366	0.737227	0.860997	0.795859	0.80098	0.73151	0.815958	0.760169	0.565226	0.778872	CDH11;CDH11	Body;Body	-0.213646	6.57186e-05	0.0081708	9.09309e-05	0.00735524
5:59089139	cg17775133	0.464316	0.55939	0.62273	0.588654	0.561732	0.362019	0.539711	0.560563	0.621307	0.575372	0.0931478	0.530656	0.352501	0.569693	0.670392	0.333043	0.727597	0.711266	0.66361	0.67973	0.740196	0.686641	0.744225	0.7538	0.717868	0.500327	0.713881	PDE4D;PDE4D	Body;Body	-0.213555	6.57186e-05	0.0081708	0.000299858	0.0136656
10:20115770	cg03898108	0.733687	0.661269	0.680175	0.732351	0.686836	0.439919	0.68235	0.762265	0.675742	0.578814	0.389365	0.665009	0.224973	0.647857	0.724608	0.664144	0.828684	0.851527	0.824231	0.887925	0.847041	0.738175	0.912331	0.819673	0.808328	0.621835	0.835324	PLXDC2;PLXDC2	Body;Body	-0.213489	6.57186e-05	0.0081708	0.000336611	0.0145127
19:2549886	cg09316169	0.866011	0.697113	0.71944	0.847437	0.842168	0.576885	0.826362	0.698982	0.728521	0.532897	0.574553	0.699889	0.355339	0.740547	0.784031	0.63102	0.899294	0.926444	0.851247	0.942543	0.892511	0.921142	0.936092	0.919295	0.886775	0.695075	0.908371	GNG7	5'UTR	-0.213297	6.57186e-05	0.0081708	0.000123945	0.00864048
17:68070495	cg13606025	0.84133	0.691612	0.497698	0.882308	0.758988	0.595439	0.647828	0.697173	0.806915	0.454209	0.787952	0.650397	0.611802	0.801806	0.712575	0.84497	0.932071	0.924957	0.892006	0.929027	0.955431	0.916471	0.915421	0.921729	0.870789	0.705188	0.917545	KCNJ16;KCNJ16	TSS1500;TSS1500	-0.212357	6.57186e-05	0.0081708	4.42733e-05	0.00503118
1:162826115	cg04851348	0.727128	0.721962	0.82142	0.782528	0.770135	0.460916	0.785486	0.826305	0.860209	0.723463	0.307371	0.723385	0.428887	0.745466	0.843968	0.348002	0.902653	0.915203	0.876704	0.885533	0.893389	0.847806	0.917944	0.910896	0.878683	0.679789	0.89209	CCDC190	Body	-0.212301	6.57186e-05	0.0081708	0.00227203	0.0386201
16:12010646	cg16151256	0.686606	0.789903	0.721529	0.727257	0.64315	0.498314	0.715887	0.7432	0.735167	0.591467	0.364015	0.677636	0.433786	0.791867	0.808297	0.673014	0.806085	0.906229	0.906889	0.894295	0.825027	0.906205	0.893291	0.902665	0.825003	0.662569	0.873965	GSPT1;GSPT1;GSPT1	TSS1500;TSS1500;TSS200	-0.211397	6.57186e-05	0.0081708	9.28736e-05	0.00742959
12:120675366	cg08377357	0.807805	0.869195	0.870986	0.922935	0.873938	0.60435	0.887059	0.963315	0.845887	0.819043	0.371935	0.776448	0.163155	0.88543	0.928173	0.562394	0.941775	0.970239	0.971033	0.967729	0.977157	0.968631	0.984946	0.975137	0.975276	0.759503	0.970214	PXN;PXN;PXN;PXN	Body;Body;Body;5'UTR	-0.210711	6.57186e-05	0.0081708	0.010155	0.0826131
17:76089079	cg27503577	0.645703	0.628183	0.694119	0.729695	0.640148	0.461277	0.565426	0.750639	0.708527	0.598756	0.349292	0.656557	0.436162	0.675196	0.717973	0.55011	0.806148	0.820851	0.827016	0.833237	0.841703	0.827979	0.868942	0.741292	0.843135	0.612985	0.823367	TNRC6C;TNRC6C	Body;Body	-0.210382	6.57186e-05	0.0081708	2.1259e-05	0.00343782
6:136603618	cg14002778	0.543745	0.51165	0.577776	0.640199	0.558781	0.407543	0.574942	0.616562	0.594789	0.390127	0.250593	0.486237	0.160357	0.572357	0.59159	0.239611	0.708795	0.645187	0.731194	0.705015	0.720927	0.692347	0.714239	0.629603	0.685632	0.482304	0.692549	BCLAF1;BCLAF1;BCLAF1;BCLAF1	5'UTR;5'UTR;5'UTR;5'UTR	-0.210245	6.57186e-05	0.0081708	0.000409021	0.0160513
21:30590362	cg00360343	0.833534	0.849863	0.811793	0.871904	0.841479	0.494149	0.831197	0.897356	0.882008	0.808851	0.237153	0.761023	0.103561	0.803253	0.877667	0.466858	0.906882	0.887772	0.919151	0.944128	0.927076	0.950385	0.92076	0.905858	0.925997	0.710728	0.92089	LINC00189	Body	-0.210162	6.57186e-05	0.0081708	0.0188919	0.113554
2:47497026	cg07011538	0.703474	0.636933	0.679515	0.737908	0.698067	0.398192	0.703955	0.684138	0.709509	0.655441	0.336072	0.585137	0.205395	0.604653	0.704434	0.367259	0.824906	0.805014	0.850728	0.793424	0.775098	0.81043	0.82074	0.765172	0.736358	0.58813	0.797985		intergenic	-0.209855	6.57186e-05	0.0081708	0.00109051	0.0266406
2:86855600	cg15818003	0.588415	0.552279	0.549764	0.6448	0.568425	0.450809	0.452568	0.642329	0.626976	0.630105	0.382441	0.641907	0.555782	0.633089	0.648398	0.483352	0.789068	0.88355	0.770159	0.803414	0.770906	0.645253	0.787988	0.711427	0.811085	0.565715	0.774761	RNF103-CHMP3	5'UTR	-0.209046	6.57186e-05	0.0081708	1.44589e-06	0.000866393
6:38557009	cg13231546	0.810021	0.824536	0.846034	0.883362	0.796104	0.478199	0.834571	0.925608	0.889284	0.770814	0.43253	0.801914	0.368376	0.799313	0.885918	0.398059	0.963865	0.951282	0.93746	0.965207	0.927015	0.917506	0.959498	0.929869	0.935552	0.73404	0.943028	BTBD9;BTBD9;BTBD9;BTBD9	Body;Body;Body;Body	-0.208988	6.57186e-05	0.0081708	0.00390313	0.0508005
3:46140249	cg24049301	0.747318	0.682283	0.783694	0.817044	0.718831	0.554685	0.707747	0.858374	0.818658	0.712365	0.546987	0.66942	0.163913	0.767949	0.814577	0.594367	0.905927	0.917062	0.865081	0.941139	0.922684	0.88764	0.899849	0.819937	0.879745	0.684888	0.893229		intergenic	-0.208341	6.57186e-05	0.0081708	0.00133258	0.0294518
14:34155739	cg07782794	0.75392	0.680783	0.859511	0.894146	0.829939	0.554661	0.82828	0.951149	0.86605	0.873297	0.463497	0.74874	0.260352	0.837723	0.930815	0.63959	0.953803	0.95955	0.957346	0.952069	0.960197	0.96123	0.97064	0.938683	0.953773	0.748278	0.956366	NPAS3;NPAS3;NPAS3;NPAS3	Body;Body;Body;Body	-0.208087	6.57186e-05	0.0081708	0.00326391	0.046295
2:30488769	cg18860449	0.807283	0.81214	0.862398	0.914232	0.772865	0.498323	0.854811	0.925968	0.897228	0.86584	0.305692	0.80618	0.289134	0.831727	0.934747	0.544803	0.947334	0.93247	0.963858	0.948897	0.957055	0.948713	0.966342	0.957385	0.957419	0.745211	0.953275		intergenic	-0.208064	6.57186e-05	0.0081708	0.00815431	0.0738709
5:53317792	cg14998312	0.182322	0.273566	0.197277	0.309254	0.241525	0.149035	0.261112	0.296222	0.370419	0.0884913	0.0863056	0.326612	0.0943236	0.311055	0.346312	0.196412	0.347964	0.476287	0.50122	0.416159	0.395184	0.430842	0.476534	0.481997	0.43505	0.23314	0.440138	ARL15	Body	-0.206997	6.57186e-05	0.0081708	3.12346e-06	0.00127284
15:99433225	cg18158670	0.712528	0.766607	0.686777	0.750234	0.717266	0.380922	0.672676	0.750352	0.744957	0.637338	0.342481	0.71226	0.336819	0.686936	0.799909	0.485061	0.774221	0.823495	0.863932	0.838364	0.878308	0.82161	0.851927	0.888783	0.848782	0.636445	0.843269	IGF1R	Body	-0.206824	6.57186e-05	0.0081708	0.000789598	0.0224847
[truncated: 2,331 more rows]
