# Supplementary material for: DNA methylation changes and increased mRNA expression of coagulation proteins, factor V and thrombomodulin in Fuchs endothelial corneal dystrophy
Source: Cell Mol Life Sci. 2023 Feb 11;80(3):62. doi: 10.1007/s00018-023-04714-x (PMC9922242; doi:10.1007/s00018-023-04714-x)
Supplement: Supplementary file 4 — Supplementary file4 (XLSX 50 KB) [file 18_2023_4714_MOESM4_ESM.xlsx]

## Sheet: Legend
Westin et al 2022. DNA methylation changes and increased mRNA expression of coagulation proteins, Factor V and Thrombomodulin in Fuchs endothelial corneal dystrophy
This spreadsheet consists of gene expression data per sample
Abbreviation	Definition
FECD	Fuchs Endothelial Corneal Dystrophy
No RT Ctrl	No Reverse Transcriptase Control
CE	Human Corneal Endothelium
WBC	Human White Blood Cells
F5	Coagulation Factor V gene
APQ1	Aquaporin 1 gene
F2	Thrombin, Coagulation Factor II gene
F2r	Coagulation Factor II Thrombin Receptor gene
THBD	Thrombomodulin gene
F3	Tissue Factor, Coagulation Factor III gene
F10	Coagulation Factor X gene
PROC	Protein C, coagulation factor XIV gene
FGA	Fibrinogen Alpha Chain gene
RAB7A	RAB7A, member RAS oncogene family gene

## Sheet: F5
Westin et al 2022. DNA methylation changes and increased mRNA expression of coagulation proteins, Factor V and Thrombomodulin in Fuchs endothelial corneal dystrophy
Data shows gene expression of coagulation factor V gene (F5) in human corneal endothelium, white blood cells and commercial control tissues
		F5 copies/µl divided by RAB7A copies/µl	% ratio
	No RT Ctrl CE	OK
	No RT Ctrl WBC	OK
Control CE	KFUH9	0.113	11.3
	KFUH12	0.0106	1.06
	KFUH13	0.087	8.7
	KFUH15	0.026	2.6
FECD CE	FUH18	1.03	103
	FUH19	1.74	174
	FUH20	0.73	73
	FUH21	1.31	131
	FUH22	2.2	220
Human Commercial RNA	Skin adult	0.034	3.4
	Brain adult	0.0016	0.16
	Muscle adult	0.0037	0.37
	Brain fetal	0.0028	0.28
	Skin fetal	0.005	0.5
healthy no CTG18.1 expansion	WBC	0.0845	8.45
FECD no CTG18.1 expansion	WBC1	0.1042	10.42
	WBC2	0.0814	8.14
	WBC3	0.0988	9.88
	WBC4	0.1395	13.95
FECD WBC with CTG18.1 expansion	FUB1	0.1383	13.83
	FUB2	0.1884	18.84
	FUB3	0.1079	10.79
	FUB4	0.1149	11.49
	FUB5	0.1408	14.08
	FUB17	0.1156	11.56
	FUB18	0.1725	17.25
	FUB19	0.1231	12.31
	FUB21	0.1201	12.01
	FUB22	0.2882	28.82

## Sheet: AQP1
Westin et al 2022. DNA methylation changes and increased mRNA expression of coagulation proteins, Factor V and Thrombomodulin in Fuchs endothelial corneal dystrophy
Data shows gene expression of aquaporin 1 gene (AQP1) in human corneal endothelium, white blood cells and commercial control tissues
		AQP1 copies/µl divided by RAB7A copies/µl	% ratio
	No RT Ctrl CE	OK
	No RT Ctrl WBC	OK
Control CE	KFUH9	1.1637	116.37
	KFUH12	1.8032	180.32
	KFUH13	2.04	204
	KFUH15	1.717	171.7
FECD CE	FUH18	0.8798	87.98
	FUH19	3.2765	327.65
	FUH20	0.797	79.7
	FUH21	3.987	398.7
	FUH22	3.6563	365.63
Human Commercial RNA	Skin adult	0.525	52.5
	Brain adult	0.2536	25.36
	Muscle adult	0.2872	28.72
	Brain fetal	0.0023	0.23
	Skin fetal	0.5399	53.99
healthy no CTG18.1 expansion	WBC	0.000767	0.0767
FECD no CTG18.1 expansion	WBC1	0.00041	0.041
	WBC2	0.000287	0.0287
	WBC3	0.00082	0.082
	WBC4	0.000251	0.0251
FECD WBC with CTG18.1 expansion	FUB1	0.00131	0.131
	FUB2	0.000132	0.0132
	FUB3	0.000695	0.0695
	FUB4	0.001398	0.1398
	FUB5	0.00595	0.595
	FUB17	0.0005022	0.05022
	FUB18	0.001304	0.1304
	FUB19	0.001125	0.1125
	FUB21	0.00068	0.068
	FUB22	0.000561	0.0561

## Sheet: F2
Westin et al 2022. DNA methylation changes and increased mRNA expression of coagulation proteins, Factor V and Thrombomodulin in Fuchs endothelial corneal dystrophy
Data shows gene expression of coagulation factor II, prothrombin gene (F2) in human corneal endothelium, white blood cells and commercial control tissues
		F2 copies/µl divided by RAB7A copies/µl	% ratio
	No RT Ctrl 200406	OK
	No RT Ctrl 200421	OK
Control stroma+CE	Don1	0	0
	Don2	0	0
Control CE	KFUH9	0.00014556	0.014556	only 1 positive droplet
	KFUH12	0	0
	KFUH13	0.00174346	0.174346
	KFUH15	0	0
FECD CE	FUH18	0.00228013	0.228013	only 1 positive droplet
	FUH19	0.00472973	0.472973	only 1 positive droplet
	FUH20	0	0
	FUH21	0	0
	FUH22	0	0
Human Commercial RNA	Skin adult	0	0
	Brain adult	0.00020144	0.020144
	Muscle adult	0	0
	Brain fetal	0.00510204	0.510204
	Skin fetal	8.264e-05	0.008264
healthy no CTG18.1 expansion	WBC	0	0
FECD no CTG18.1 expansion	WBC1	6.648e-05	0.006648
	WBC2	6.843e-05	0.006843
	WBC3	0	0
	WBC4	0	0
FECD WBC with CTG18.1 expansion	FUB1	0	0
	FUB2	4.31e-05	0.00431
	FUB3	5.751e-05	0.005751
	FUB4	0	0
	FUB5	4.084e-05	0.004084
	FUB17	0.00014483	0.014483
	FUB18	0	0
	FUB19	0	0
	FUB21	0.00011869	0.011869
	FUB22	0.0001919	0.01919

## Sheet: F2r
Westin et al 2022. DNA methylation changes and increased mRNA expression of coagulation proteins, Factor V and Thrombomodulin in Fuchs endothelial corneal dystrophy
Data shows gene expression of coagulation factor II thrombin receptor gene (F2r) in human corneal endothelium, white blood cells and commercial control tissues
		F2r copies/µl divided by RAB7A copies/µl	% ratio
	No RT Ctrl 200406	OK
	No RT Ctrl 200421	OK
Control CE	KFUH9	0.0150338	1.50338
	KFUH12	0.0115596	1.15596
	KFUH13	0.00489209	0.489209
	KFUH15	0.0291262	2.91262
FECD CE	FUH18	0.0213523	2.13523
	FUH19	0.0148649	1.48649
	FUH20	0.0373016	3.73016
	FUH21	0.0139785	1.39785
	FUH22	0.0118644	1.18644
Human Commercial RNA	Skin adult	0.0517241	5.17241
	Brain adult	0.00080128	0.080128
	Muscle adult	0.00721393	0.721393
	Brain fetal	0.0689542	6.89542
	Skin fetal	0.0754258	7.54258
healthy no CTG18.1 expansion	WBC	0.0449393	4.49393
FECD no CTG18.1 expansion	WBC1	0.0348195	3.48195
	WBC2	0.0178455	1.78455
	WBC3	0.0467318	4.67318
	WBC4	0.0164414	1.64414
FECD WBC with CTG18.1 expansion	FUB1	0.0311953	3.11953
	FUB2	0.0203402	2.03402
	FUB3	0.0409524	4.09524
	FUB4	0.034622	3.4622
	FUB5	0.026059	2.6059
	FUB17	0.0263383	2.63383
	FUB18	0.0391268	3.91268
	FUB19	0.048621	4.8621
	FUB21	0.0615931	6.15931
	FUB22	0.0215229	2.15229

## Sheet: THBD
Westin et al 2022. DNA methylation changes and increased mRNA expression of coagulation proteins, Factor V and Thrombomodulin in Fuchs endothelial corneal dystrophy
Data shows gene expression of thrombomodulin gene (THBD) in human corneal endothelium, white blood cells and commercial control tissues
		THBD copies/µl divided by RAB7A copies/µl	% ratio	Comments
	No RT Ctrl CE	see comment		1 copy/µl of THBD, no copies of RAB7A
	No RT Ctrl WBC	OK
Control stroma+CE	Don1	0.0165094	1.65094	10.5 copies/µl of THBD
	Don2	0.158513	15.8513	8.1 copies/µl of THBD
Control CE	KFUH13	0.144286	14.4286	10.1 copies/µl of THBD
	KFUH15	0.492492	49.2492	16.4 copies/µl of THBD
FECD CE	FUH18	5.97865	597.865	168 copies/µl of THBD
	FUH19	7.12329	712.329	104 copies/µl of THBD
	FUH20	9.18033	918.033	112 copies/µl of THBD
	FUH21	14.557	1455.7	115 copies/µl of THBD
	FUH22	17.7966	1779.66	105 copies/µl of THBD
Human Commercial RNA	Skin adult	0.118959	11.8959
	Brain adult	0.00853081	0.853081
	Muscle adult	0.127953	12.7953
	Brain fetal	0.00515152	0.515152
	Skin fetal	0.090285	9.0285
healthy no CTG18.1 expansion	WBC	0.0909091	9.09091
FECD no CTG18.1 expansion	WBC1	0.0795892	7.95892
	WBC2	0.0411227	4.11227
	WBC3	0.0772006	7.72006
	WBC4	0.0615735	6.15735
FECD WBC with CTG18.1 expansion	FUB1	0.0385714	3.85714
	FUB2	0.0537249	5.37249
	FUB3	0.0550918	5.50918
	FUB4	0.0874662	8.74662
	FUB5	0.0870445	8.70445
	FUB17	0.0726992	7.26992
	FUB18	0.0225387	2.25387
	FUB19	0.0472325	4.72325
	FUB21	0.0631025	6.31025
	FUB22	0.0543103	5.43103

## Sheet: F3
Westin et al 2022. DNA methylation changes and increased mRNA expression of coagulation proteins, Factor V and Thrombomodulin in Fuchs endothelial corneal dystrophy
Data shows gene expression of tissue factor gene (F3) in human corneal endothelium, white blood cells and commercial control tissues
		F3 copies/µl divided by RAB7A copies/µl	% ratio
	No RT Ctrl 200406	OK
	No RT Ctrl 200421	OK
Control stroma+CE	Don1	0.116084	11.6084
	Don2	0.143396	14.3396
Control CE	KFUH13	0.0371471	3.71471
	KFUH15	0.0353698	3.53698
FECD CE	FUH18	1.44565	144.565
	FUH19	0.318182	31.8182
	FUH20	0.933884	93.3884
	FUH21	0.315068	31.5068
	FUH22	0.0416667	4.16667
Human Commercial RNA	Skin adult	0.164634	16.4634
	Brain adult	0.14539	14.539
	Muscle adult	0.110556	11.0556
	Brain fetal	0.0668067	6.68067
	Skin fetal	0.0558908	5.58908
healthy no CTG18.1 expansion	WBC	0.00029442	0.029442
FECD no CTG18.1 expansion	WBC1	0.00071665	0.071665
	WBC2	0.00191388	0.191388
	WBC3	0.00025162	0.025162
	WBC4	0.00252101	0.252101
FECD WBC with CTG18.1 expansion	FUB1	0.00029449	0.029449
	FUB2	0.00019622	0.019622
	FUB3	0.00050615	0.050615
	FUB4	0.00019608	0.019608
	FUB5	0.00183099	0.183099
	FUB17	0.00052632	0.052632
	FUB18	0.00036155	0.036155
	FUB19	0.00028109	0.028109
	FUB21	0.00038462	0.038462
	FUB22	0.00057024	0.057024

## Sheet: F10
Westin et al 2022. DNA methylation changes and increased mRNA expression of coagulation proteins, Factor V and Thrombomodulin in Fuchs endothelial corneal dystrophy
Data shows gene expression of coagulation factor X gene (F10) in human corneal endothelium, white blood cells and commercial control tissues
		F10 copies/µl divided by RAB7A copies/µl	% ratio
	No RT Ctrl 200406	OK
	No RT Ctrl 200421	OK
Control stroma+CE	Don1	0.0171429	1.71429
	Don2	0.00972222	0.972222
non-FECD CE	KFUH13	0	0
	KFUH15	0	0
FECD CE	FUH18	0	0
	FUH19	0	0
	FUH20	0	0
	FUH21	0	0
	FUH22	0	0
Human Commercial RNA	Skin adult	0.0767442	7.67442
	Brain adult	0.00053968	0.053968
	Muscle adult	0.00671141	0.671141
	Brain fetal	0.00028481	0.028481
	Skin fetal	0.158505	15.8505
healthy no CTG18.1 expansion	WBC	0	0
FECD no CTG18.1 expansion	WBC1	0	0
	WBC2	0	0
	WBC3	0	0
	WBC4	0	0
FECD WBC with CTG18.1 expansion	FUB1	0	0
	FUB2	0	0
	FUB3	0	0
	FUB4	0	0
	FUB5	0	0
	FUB17	0	0
	FUB18	0	0
	FUB19	0	0
	FUB21	0	0
	FUB22	0	0

## Sheet: PROC
Westin et al 2022. DNA methylation changes and increased mRNA expression of coagulation proteins, Factor V and Thrombomodulin in Fuchs endothelial corneal dystrophy
Data shows gene expression of coagulation factor XIV (protein C) gene (PROC) in human corneal endothelium, white blood cells and commercial control tissues
		PROC copies/µl divided by RAB7A copies/µl	% ratio
	No RT Ctrl 200406	OK
	No RT Ctrl 200421	OK
Control stroma+CE	Don1	0	0
	Don2	0	0
non-FECD CE	KFUH13	0	0
	KFUH15	0	0
FECD CE	FUH18	0	0
	FUH19	0	0
	FUH20	0	0
	FUH21	0	0
	FUH22	0	0
Human Commercial RNA	Skin adult	0	0
	Brain adult	0	0
	Muscle adult	0	0
	Brain fetal	0	0
	Skin fetal	0.00530191	0.530191
healthy no CTG18.1 expansion	WBC	7.172e-05	0.007172
FECD no CTG18.1 expansion	WBC1	0	0
	WBC2	9.032e-05	0.009032
	WBC3	8.811e-05	0.008811
	WBC4	0.00014493	0.014493
FECD WBC with CTG18.1 expansion	FUB1	0	0
	FUB2	4.243e-05	0.004243
	FUB3	0.00013245	0.013245
	FUB4	0.00020568	0.020568
	FUB5	0	0
	FUB17	0.00016355	0.016355
	FUB18	0.00015987	0.015987
	FUB19	0.00010561	0.010561
	FUB21	6.869e-05	0.006869
	FUB22	0.00013507	0.013507

## Sheet: FGA
Westin et al 2022. DNA methylation changes and increased mRNA expression of coagulation proteins, Factor V and Thrombomodulin in Fuchs endothelial corneal dystrophy
Data shows gene expression of fibrinogen alpha chain gene (FGA) in human corneal endothelium, white blood cells and commercial control tissues
		FGA copies/µl divided by RAB7A copies/µl	% ratio
	No RT Ctrl 200406	OK
	No RT Ctrl 200421	OK
Control stroma+CE	Don1	0	0
	Don2	0	0
non-FECD CE	KFUH9	0	0
	KFUH12	0	0
	KFUH13	0	0
	KFUH15	0	0
FECD CE	FUH18	0	0
	FUH19	0	0
	FUH20	0	0
	FUH21	0	0
	FUH22	0	0
Human Commercial RNA	Skin adult	0	0
	Brain adult	0	0
	Muscle adult	0	0
	Brain fetal	0.01	1
	Skin fetal	0	0
healthy no CTG18.1 expansion	WBC	0	0
FECD no CTG18.1 expansion	WBC1	0	0
	WBC2	0	0
	WBC3	0	0
	WBC4	0	0
FECD WBC with CTG18.1 expansion	FUB1	0	0
	FUB2	0	0
	FUB3	0	0
	FUB4	0	0
	FUB5	0	0
	FUB17	0	0
	FUB18	0	0
	FUB19	0	0
	FUB21	0	0
	FUB22	0	0
